# Supplementary material for: PILRA serves as a diagnostic and prognostic biomarker and modulates the tumor immune microenvironment and immunotherapy response in breast cancer
Source: Front Immunol. 2026 Jan 16;16:1682519. doi: 10.3389/fimmu.2025.1682519 (PMC12855519; doi:10.3389/fimmu.2025.1682519)
Supplement: Supplementary file 1 [file Table1.xlsx]

## Sheet: Table 1
Query	Statistic	P-value	FDR (BH)	Event_SD	Event_TD
A1BG	-0.0426977	0.158351	0.215167	1093	1093
A1CF	0.0192226	0.525532	0.600357	1093	200
A2BP1	-0.0590634	0.0509219	0.0783399	1093	510
A2LD1	0.0706483	0.0194955	0.0328924	1093	1093
A2ML1	0.213503	9.83E-13	6.29E-12	1093	991
A2M	0.23498	3.54E-15	2.84E-14	1093	1093
A4GALT	0.216603	4.52E-13	2.98E-12	1093	1093
A4GNT	0.0889925	0.00323353	0.0063446	1093	710
AAA1	-0.00974227	0.747662	0.797561	1093	96
AAAS	-0.0580311	0.0551161	0.0840863	1093	1093
AACSL	0.0587753	0.0520646	0.0799331	1093	561
AACS	-0.145874	1.28E-06	4.16E-06	1093	1093
AADACL2	-0.0231733	0.444064	0.523001	1093	142
AADACL3	0.0829582	0.00606517	0.0113021	1093	198
AADACL4	0.053583	0.0766056	0.11293	1093	73
AADAC	0.133385	9.67E-06	2.80E-05	1093	666
AADAT	0.127855	2.24E-05	6.17E-05	1093	1093
AAGAB	-0.193724	1.06E-10	5.53E-10	1093	1093
AAK1	0.0561599	0.063451	0.0953728	1093	1093
AAMP	0.0156205	0.605949	0.674336	1093	1093
AANAT	0.181162	1.62E-09	7.45E-09	1093	581
AARS2	0.0595056	0.0492086	0.0758952	1093	1093
AARSD1	-0.0675671	0.0254961	0.0418942	1093	1093
AARS	0.150713	5.57E-07	1.90E-06	1093	1093
AASDHPPT	-0.137456	5.10E-06	1.54E-05	1093	1093
AASDH	-0.167248	2.66E-08	1.07E-07	1093	1093
AASS	-0.0943854	0.00178508	0.0036541	1093	1093
AATF	0.0286655	0.343738	0.421439	1093	1093
AATK	-0.0729306	0.0158836	0.027278	1093	1093
ABAT	-0.201484	1.78E-11	1.01E-10	1093	1093
ABCA10	-0.0174188	0.565115	0.63726	1093	1083
ABCA11P	-0.162799	6.22E-08	2.39E-07	1093	1093
ABCA12	0.00515594	0.864802	0.895136	1093	1084
ABCA13	0.0669677	0.0268329	0.0439011	1093	913
ABCA17P	-0.101459	0.000781871	0.00169703	1093	1089
ABCA1	0.289076	1.75E-22	2.23E-21	1093	1093
ABCA2	-0.121032	6.03E-05	0.000156302	1093	1093
ABCA3	-0.225426	4.65E-14	3.35E-13	1093	1093
ABCA4	0.0684173	0.0236988	0.0392642	1093	1088
ABCA5	-0.128684	1.98E-05	5.50E-05	1093	1093
ABCA6	0.189168	2.90E-10	1.45E-09	1093	1091
ABCA7	0.107075	0.000390972	0.000891306	1093	1093
ABCA8	-0.00627004	0.835966	0.871555	1093	1068
ABCA9	0.127452	2.38E-05	6.53E-05	1093	1089
ABCB10	-0.0627969	0.0379149	0.0600435	1093	1093
ABCB11	-0.0377351	0.212559	0.278082	1093	713
ABCB1	0.100025	0.000928247	0.00199157	1093	1092
ABCB4	0.211098	1.78E-12	1.11E-11	1093	1092
ABCB5	0.0242033	0.424073	0.50319	1093	944
ABCB6	0.0522321	0.0843431	0.123282	1093	1093
ABCB7	-0.0852789	0.00478322	0.00908375	1093	1093
ABCB8	-0.00445367	0.883074	0.909751	1093	1093
ABCB9	0.0336468	0.266386	0.338461	1093	1093
ABCC10	0.216061	5.18E-13	3.40E-12	1093	1093
ABCC11	-0.066034	0.0290354	0.047141	1093	1085
ABCC12	0.0484037	0.109741	0.155566	1093	810
ABCC13	-0.037926	0.210253	0.27544	1093	771
ABCC1	0.0611769	0.0431636	0.067507	1093	1093
ABCC2	0.149136	7.32E-07	2.46E-06	1093	1087
ABCC3	0.194194	9.51E-11	5.00E-10	1093	1093
ABCC4	0.267649	2.19E-19	2.37E-18	1093	1093
ABCC5	-0.0372199	0.218874	0.285378	1093	1093
ABCC6P1	0.0145033	0.631965	0.698085	1093	834
ABCC6P2	-0.0566205	0.0613084	0.0924696	1093	1083
ABCC6	-0.0581236	0.0547289	0.0835712	1093	1092
ABCC8	-0.21177	1.51E-12	9.48E-12	1093	1003
ABCC9	0.0562851	0.0628624	0.094594	1093	1093
ABCD1	0.304759	6.33E-25	9.03E-24	1093	1093
ABCD2	0.328668	6.04E-29	1.00E-27	1093	1071
ABCD3	-0.248745	7.08E-17	6.48E-16	1093	1093
ABCD4	0.12391	4.00E-05	0.00010626	1093	1093
ABCE1	-0.0542723	0.0728864	0.107977	1093	1093
ABCF1	0.172316	9.85E-09	4.14E-08	1093	1093
ABCF2	0.0578483	0.0558878	0.0851541	1093	1093
ABCF3	0.101044	0.000821933	0.00177824	1093	1093
ABCG1	-0.0280349	0.354461	0.432299	1093	1093
ABCG2	-0.0877721	0.00368334	0.00715544	1093	1093
ABCG4	0.0838354	0.00554813	0.0104166	1093	1068
ABCG5	-0.0146116	0.629422	0.695769	1093	1001
ABCG8	0.029206	0.334711	0.412026	1093	503
ABHD10	-0.188594	3.29E-10	1.63E-09	1093	1093
ABHD11	-0.000270475	0.992874	0.994947	1093	1093
ABHD12B	-0.122261	5.07E-05	0.000132794	1093	970
ABHD12	0.0987992	0.0010731	0.00227955	1093	1093
ABHD13	-0.0715625	0.0179706	0.0305215	1093	1093
ABHD14A	-0.0745104	0.0137411	0.023902	1093	1093
ABHD14B	-0.0606418	0.0450269	0.0700839	1093	1093
ABHD15	0.033308	0.271234	0.34371	1093	1093
ABHD1	-0.162898	6.11E-08	2.35E-07	1093	1092
ABHD2	-0.184726	7.59E-10	3.64E-09	1093	1093
ABHD3	-0.0539998	0.0743391	0.109895	1093	1093
ABHD4	0.019156	0.526968	0.601616	1093	1093
ABHD5	-0.162272	6.87E-08	2.63E-07	1093	1093
ABHD6	0.114669	0.00014516	0.000355232	1093	1093
ABHD8	0.0978197	0.00120354	0.00253499	1093	1093
ABI1	0.0557904	0.065214	0.0977385	1093	1093
ABI2	-0.22862	1.99E-14	1.49E-13	1093	1093
ABI3BP	0.218089	3.10E-13	2.08E-12	1093	1093
ABI3	0.648683	1.58E-131	1.88E-129	1093	1093
ABL1	-0.010356	0.732356	0.785015	1093	1093
ABL2	-0.0687059	0.0231142	0.0383714	1093	1093
ABLIM1	-0.0402852	0.183232	0.244654	1093	1093
ABLIM2	0.0323506	0.285257	0.358684	1093	1093
ABLIM3	-0.131696	1.25E-05	3.58E-05	1093	1093
ABO	-0.057832	0.0559571	0.0852469	1093	1033
ABP1	0.294519	2.59E-23	3.44E-22	1093	1071
ABRA	0.0162108	0.5924	0.662404	1093	572
ABR	0.0785348	0.00939201	0.0169014	1093	1093
ABT1	0.135198	7.28E-06	2.15E-05	1093	1093
ABTB1	0.0767126	0.0111807	0.0197986	1093	1093
ABTB2	0.164614	4.42E-08	1.73E-07	1093	1093
ACAA1	0.0190653	0.528927	0.603514	1093	1093
ACAA2	0.0523221	0.0838088	0.122581	1093	1093
ACACA	-0.1591	1.24E-07	4.61E-07	1093	1093
ACACB	-0.0438912	0.147029	0.201549	1093	1093
ACAD10	-0.166085	3.33E-08	1.32E-07	1093	1093
ACAD11	0.00678741	0.822647	0.860384	1093	1093
ACAD8	-0.0975983	0.00123497	0.00259523	1093	1093
ACAD9	0.0255309	0.399095	0.477928	1093	1093
ACADL	0.0570566	0.0593352	0.0899107	1093	934
ACADM	-0.0663881	0.0281825	0.0458968	1093	1093
ACADSB	-0.272651	4.39E-20	4.95E-19	1093	1093
ACADS	0.0354949	0.240993	0.310326	1093	1093
ACADVL	0.0389388	0.19832	0.262107	1093	1093
ACAN	0.0936029	0.00194946	0.00396561	1093	1093
ACAP1	0.575981	1.33E-97	9.35E-96	1093	1093
ACAP2	-0.00329661	0.913311	0.932937	1093	1093
ACAP3	0.112392	0.000196632	0.00047163	1093	1093
ACAT1	-0.0637153	0.0351875	0.0561551	1093	1093
ACAT2	0.0448696	0.138217	0.190793	1093	1093
ACBD3	-0.10966	0.000280996	0.000657244	1093	1093
ACBD4	-0.0803334	0.00788104	0.0143944	1093	1093
ACBD5	-0.151485	4.87E-07	1.67E-06	1093	1093
ACBD6	-0.029346	0.332399	0.409505	1093	1093
ACBD7	0.00101575	0.973242	0.979792	1093	1091
ACCN1	-0.055399	0.0671255	0.100238	1093	894
ACCN2	-0.0897519	0.00297947	0.00588508	1093	1093
ACCN3	0.0785956	0.00933694	0.0168098	1093	1092
ACCN4	0.154705	2.75E-07	9.79E-07	1093	964
ACCN5	-0.00762821	0.801112	0.842363	1093	151
ACCSL	0.0163518	0.589186	0.65935	1093	91
ACCS	0.0531068	0.0792646	0.116518	1093	1093
ACD	0.138551	4.28E-06	1.30E-05	1093	1093
ACE2	0.178837	2.62E-09	1.18E-08	1093	989
ACER1	0.0284045	0.34815	0.426034	1093	739
ACER2	-0.227237	2.88E-14	2.12E-13	1093	1092
ACER3	0.0550346	0.0689465	0.102676	1093	1093
ACE	0.085614	0.00461986	0.0087959	1093	1093
ACHE	0.251389	3.24E-17	3.05E-16	1093	1091
ACIN1	-0.0626973	0.0382212	0.060493	1093	1093
ACLY	-0.192937	1.26E-10	6.56E-10	1093	1093
ACMSD	-0.0942506	0.00181245	0.00370412	1093	681
ACN9	0.0636889	0.0352635	0.0562514	1093	1093
ACO1	0.0748991	0.0132547	0.0231498	1093	1093
ACO2	0.0251717	0.405764	0.48454	1093	1093
ACOT11	0.12953	1.74E-05	4.88E-05	1093	1093
ACOT12	-0.041389	0.171511	0.230793	1093	285
ACOT13	0.0361712	0.232141	0.300289	1093	1093
ACOT1	-0.0466477	0.12325	0.172424	1093	1093
ACOT2	-0.0510222	0.0917978	0.132868	1093	1093
ACOT4	-0.129164	1.84E-05	5.13E-05	1093	1093
ACOT6	0.0120176	0.691465	0.749235	1093	1028
ACOT7	0.188943	3.05E-10	1.52E-09	1093	1093
ACOT8	0.0748242	0.0133472	0.0232892	1093	1093
ACOT9	0.409699	1.73E-45	4.27E-44	1093	1093
ACOX1	-0.0656479	0.0299907	0.0485552	1093	1093
ACOX2	-0.0684336	0.0236654	0.0392218	1093	1093
ACOX3	-0.177642	3.35E-09	1.49E-08	1093	1093
ACOXL	0.10247	0.000691909	0.00151416	1093	1006
ACP1	-0.0107291	0.723103	0.776997	1093	1093
ACP2	0.309525	1.07E-25	1.59E-24	1093	1093
ACP5	0.437607	2.40E-52	6.86E-51	1093	1093
ACP6	-0.118288	8.86E-05	0.000224225	1093	1093
ACPL2	-0.139345	3.76E-06	1.16E-05	1093	1093
ACPP	0.00855338	0.77759	0.82317	1093	1092
ACPT	0.0277688	0.359049	0.436968	1093	326
ACRBP	0.447628	5.71E-55	1.72E-53	1093	1092
ACRC	0.116488	0.000113432	0.00028218	1093	1093
ACRV1	0.0680156	0.0245338	0.0404945	1093	894
ACR	0.0868478	0.00406103	0.00782431	1093	1028
ACSBG1	0.018396	0.543495	0.616883	1093	1082
ACSBG2	-0.0789187	0.00904941	0.0163301	1093	956
ACSF2	0.0115182	0.703668	0.759962	1093	1093
ACSF3	0.107728	0.000359917	0.00082574	1093	1093
ACSL1	0.196441	5.72E-11	3.07E-10	1093	1093
ACSL3	-0.155078	2.57E-07	9.20E-07	1093	1093
ACSL4	0.359681	1.01E-34	1.92E-33	1093	1093
ACSL5	0.371767	3.73E-37	7.54E-36	1093	1093
ACSL6	0.22152	1.29E-13	8.93E-13	1093	1081
ACSM1	-0.133399	9.64E-06	2.79E-05	1093	1089
ACSM2A	0.0479312	0.113255	0.159895	1093	324
ACSM2B	0.0476121	0.115679	0.163077	1093	199
ACSM3	0.0123356	0.683736	0.742534	1093	1093
ACSM4	0.00383574	0.899204	0.921938	1093	180
ACSM5	0.232765	6.50E-15	5.07E-14	1093	1086
ACSS1	-0.0329289	0.276729	0.349707	1093	1093
ACSS2	-0.0603441	0.0460926	0.0716045	1093	1093
ACSS3	-0.0834689	0.0057591	0.0107803	1093	1093
ACTA1	0.00990505	0.743592	0.794061	1093	1082
ACTA2	0.12943	1.77E-05	4.95E-05	1093	1093
ACTBL2	0.0897947	0.0029657	0.00585903	1093	866
ACTB	0.368112	2.08E-36	4.16E-35	1093	1093
ACTC1	0.0747939	0.0133848	0.0233447	1093	942
ACTG1	0.0801523	0.00802266	0.0146279	1093	1093
ACTG2	-0.00259948	0.931592	0.946669	1093	1093
ACTL6A	-0.0173323	0.56705	0.639057	1093	1093
ACTL6B	-0.0711023	0.0187247	0.03169	1093	120
ACTL7A	-0.0355977	0.239633	0.308831	1093	105
ACTL7B	0.0135124	0.655427	0.718162	1093	292
ACTL8	0.0888902	0.00326921	0.00641025	1093	870
ACTL9	0.0755703	0.0124505	0.0218551	1093	38
ACTN1	0.214356	7.95E-13	5.13E-12	1093	1093
ACTN2	0.0871624	0.00392873	0.00759117	1093	1024
ACTN3	0.12802	2.19E-05	6.03E-05	1093	898
ACTN4	0.0668611	0.0270768	0.0442641	1093	1093
ACTR10	-0.0871373	0.00393913	0.00760616	1093	1093
ACTR1A	0.130445	1.52E-05	4.28E-05	1093	1093
ACTR1B	0.0576887	0.056569	0.0860943	1093	1093
ACTR2	0.100796	0.000846691	0.00182729	1093	1093
ACTR3B	-0.0649251	0.0318517	0.0512551	1093	1093
ACTR3C	-0.0265832	0.379942	0.458498	1093	1093
ACTR3	0.273529	3.30E-20	3.76E-19	1093	1093
ACTR5	0.0363704	0.229577	0.297488	1093	1093
ACTR6	-0.194239	9.41E-11	4.96E-10	1093	1093
ACTR8	-0.195696	6.77E-11	3.61E-10	1093	1093
ACTRT1	0.00913095	0.763007	0.810669	1093	83
ACTRT2	0.0152397	0.614764	0.682241	1093	10
ACVR1B	-0.300258	3.30E-24	4.56E-23	1093	1093
ACVR1C	0.0248021	0.412697	0.491412	1093	1088
ACVR1	0.030813	0.308786	0.384329	1093	1093
ACVR2A	0.0301312	0.31962	0.396061	1093	1093
ACVR2B	-0.301154	2.38E-24	3.33E-23	1093	1093
ACVRL1	0.379918	7.44E-39	1.56E-37	1093	1093
ACY1	-0.106583	0.000415993	0.000944231	1093	1093
ACY3	0.286684	4.01E-22	5.04E-21	1093	1020
ACYP1	0.082026	0.00666178	0.0123442	1093	1093
ACYP2	0.0185915	0.539218	0.612899	1093	1093
ADAD1	0.0102493	0.735011	0.787191	1093	62
ADAD2	0.0779517	0.00993447	0.017776	1093	827
ADAL	-0.161992	7.24E-08	2.77E-07	1093	1093
ADAM10	-0.0727538	0.0161407	0.027677	1093	1093
ADAM11	0.0306734	0.310985	0.386597	1093	1091
ADAM12	0.213262	1.04E-12	6.66E-12	1093	1093
ADAM15	0.0773849	0.0104883	0.0186676	1093	1093
ADAM17	0.0221453	0.464542	0.54258	1093	1093
ADAM18	-0.0862218	0.00433643	0.00830569	1093	134
ADAM19	0.45436	8.79E-57	2.75E-55	1093	1093
ADAM20	-0.0504814	0.0952968	0.13737	1093	980
ADAM21P1	-0.0258511	0.393208	0.471985	1093	911
ADAM21	-0.0514075	0.0893685	0.129734	1093	1078
ADAM22	-0.116951	0.000106476	0.000266257	1093	1085
ADAM23	0.177527	3.43E-09	1.52E-08	1093	1083
ADAM28	0.458811	5.29E-58	1.70E-56	1093	1092
ADAM29	-0.0524843	0.0828523	0.121288	1093	689
ADAM2	-0.0685056	0.0235186	0.0389945	1093	197
ADAM30	0.0284618	0.347179	0.425115	1093	102
ADAM32	-0.0790688	0.00891849	0.0161184	1093	1074
ADAM33	0.115022	0.000138407	0.000339614	1093	1090
ADAM3A	0.0156667	0.604886	0.673674	1093	29
ADAM5P	-0.0553459	0.0673884	0.100586	1093	57
ADAM6	0.34494	6.78E-32	1.22E-30	1093	1093
ADAM7	0.086721	0.00411552	0.00791944	1093	37
ADAM8	0.557951	1.89E-90	1.15E-88	1093	1093
ADAM9	0.033665	0.266127	0.338196	1093	1093
ADAMDEC1	0.60238	6.48E-109	5.63E-107	1093	1090
ADAMTS10	0.212205	1.36E-12	8.57E-12	1093	1093
ADAMTS12	0.0857244	0.0045672	0.00870302	1093	1093
ADAMTS13	-0.0300315	0.321224	0.397683	1093	1093
ADAMTS14	0.223484	7.73E-14	5.47E-13	1093	1093
ADAMTS15	-0.142599	2.21E-06	7.00E-06	1093	1088
ADAMTS16	0.0802583	0.00793949	0.0144867	1093	1089
ADAMTS17	0.0100935	0.73889	0.790421	1093	1093
ADAMTS18	0.00410264	0.892232	0.916701	1093	1069
ADAMTS19	-0.169315	1.78E-08	7.29E-08	1093	955
ADAMTS1	0.144691	1.56E-06	5.03E-06	1093	1093
ADAMTS20	-0.0398639	0.187859	0.249938	1093	544
ADAMTS2	0.314085	1.89E-26	2.90E-25	1093	1093
ADAMTS3	0.0911489	0.00255909	0.00510728	1093	1093
ADAMTS4	0.264983	5.09E-19	5.38E-18	1093	1093
ADAMTS5	0.107643	0.000363834	0.000833873	1093	1093
ADAMTS6	0.164259	4.72E-08	1.84E-07	1093	1093
ADAMTS7	0.338165	1.20E-30	2.08E-29	1093	1093
ADAMTS8	-0.0343244	0.256871	0.327963	1093	1086
ADAMTS9	0.120829	6.21E-05	0.000160683	1093	1093
ADAMTSL1	0.216126	5.10E-13	3.34E-12	1093	1093
ADAMTSL2	0.155219	2.51E-07	8.98E-07	1093	1093
ADAMTSL3	0.0498528	0.0994962	0.142589	1093	1092
ADAMTSL4	0.407517	5.59E-45	1.36E-43	1093	1093
ADAMTSL5	-0.0640566	0.0342177	0.0547261	1093	1092
ADAP1	0.122997	4.56E-05	0.000120291	1093	1093
ADAP2	0.739024	2.27E-189	8.03E-187	1093	1093
ADARB1	0.221938	1.16E-13	8.05E-13	1093	1093
ADARB2	-0.0481226	0.111821	0.158114	1093	854
ADAR	0.0522874	0.0840145	0.122855	1093	1093
ADAT1	-0.0851117	0.00486666	0.0092284	1093	1093
ADAT2	0.167614	2.48E-08	9.98E-08	1093	1093
ADAT3	0.116376	0.000115188	0.000286336	1093	1093
ADA	0.450553	9.41E-56	2.90E-54	1093	1093
ADCK1	0.0427672	0.157675	0.214363	1093	1093
ADCK2	-0.00550166	0.855833	0.888087	1093	1093
ADCK4	-0.0231312	0.444892	0.523793	1093	1093
ADCK5	0.143373	1.94E-06	6.19E-06	1093	1093
ADCY10	-0.130034	1.61E-05	4.54E-05	1093	1014
ADCY1	-0.221301	1.36E-13	9.43E-13	1093	1093
ADCY2	0.151746	4.65E-07	1.60E-06	1093	1090
ADCY3	0.164393	4.60E-08	1.80E-07	1093	1093
ADCY4	0.134216	8.49E-06	2.48E-05	1093	1093
ADCY5	-0.064704	0.0324403	0.0521399	1093	1085
ADCY6	-0.217478	3.63E-13	2.41E-12	1093	1093
ADCY7	0.554129	5.47E-89	3.24E-87	1093	1093
ADCY8	-0.0241451	0.425189	0.504425	1093	466
ADCY9	-0.141829	2.51E-06	7.89E-06	1093	1093
ADCYAP1R1	-0.0525694	0.0823546	0.120673	1093	860
ADCYAP1	0.085653	0.00460121	0.00876287	1093	1023
ADC	0.199158	3.07E-11	1.69E-10	1093	1093
ADD1	-0.114414	0.000150223	0.000366778	1093	1093
ADD2	0.109652	0.00028126	0.000657785	1093	1092
ADD3	0.124255	3.80E-05	0.000101396	1093	1093
ADH1A	0.0122865	0.684928	0.743629	1093	784
ADH1B	-0.015657	0.605108	0.673847	1093	1029
ADH1C	0.0257676	0.394738	0.47354	1093	976
ADH4	0.0597448	0.0483023	0.0746346	1093	556
ADH5	0.000655989	0.982717	0.987125	1093	1093
ADH6	-0.0598284	0.0479889	0.0741982	1093	653
ADH7	-0.000541076	0.985744	0.989328	1093	170
ADHFE1	-0.0225222	0.456974	0.535445	1093	1093
ADI1	0.10143	0.000784616	0.00170207	1093	1093
ADIG	-0.00913985	0.762782	0.810559	1093	105
ADIPOQ	-0.0103265	0.733089	0.785592	1093	1033
ADIPOR1	-0.185554	6.36E-10	3.07E-09	1093	1093
ADIPOR2	-0.149011	7.48E-07	2.51E-06	1093	1093
ADK	0.0786715	0.0092687	0.0166929	1093	1093
ADM2	0.100664	0.000860129	0.0018553	1093	1093
ADM	0.297036	1.06E-23	1.43E-22	1093	1093
ADNP2	-0.144263	1.68E-06	5.39E-06	1093	1093
ADNP	-0.255196	1.04E-17	1.01E-16	1093	1093
ADORA1	-0.0279845	0.355328	0.433225	1093	1093
ADORA2A	0.202408	1.44E-11	8.17E-11	1093	1093
ADORA2B	0.103536	0.000607484	0.00134157	1093	1093
ADORA3	0.506274	3.32E-72	1.42E-70	1093	1093
ADO	-0.115857	0.000123607	0.00030598	1093	1093
ADPGK	0.250615	4.08E-17	3.80E-16	1093	1093
ADPRHL1	-0.129045	1.87E-05	5.22E-05	1093	1093
ADPRHL2	0.292642	5.04E-23	6.62E-22	1093	1093
ADPRH	0.406469	9.78E-45	2.38E-43	1093	1093
ADRA1A	-0.0509196	0.0924533	0.13373	1093	862
ADRA1B	-0.0546617	0.0708513	0.105272	1093	1087
ADRA1D	-0.0155802	0.606881	0.67515	1093	1060
ADRA2A	0.02256	0.456218	0.53466	1093	1093
ADRA2B	0.0767592	0.0111315	0.0197183	1093	1091
ADRA2C	-0.00645128	0.831295	0.867672	1093	1090
ADRB1	0.00331586	0.912807	0.932564	1093	1038
ADRB2	0.238394	1.37E-15	1.14E-14	1093	1092
ADRB3	0.10781	0.00035617	0.000817889	1093	697
ADRBK1	0.222034	1.13E-13	7.87E-13	1093	1093
ADRBK2	0.121876	5.35E-05	0.000139776	1093	1093
ADRM1	0.176666	4.10E-09	1.80E-08	1093	1093
ADSL	0.182027	1.35E-09	6.26E-09	1093	1093
ADSSL1	-0.116139	0.000118956	0.000295303	1093	1093
ADSS	-0.0924183	0.00222483	0.00448639	1093	1093
AEBP1	0.29739	9.30E-24	1.27E-22	1093	1093
AEBP2	-0.131428	1.31E-05	3.72E-05	1093	1093
AEN	0.134247	8.45E-06	2.47E-05	1093	1093
AES	-0.00907978	0.764295	0.811696	1093	1093
AFAP1L1	0.130719	1.46E-05	4.12E-05	1093	1093
AFAP1L2	-0.0702441	0.0202049	0.0339614	1093	1093
AFAP1	-0.0155452	0.607688	0.675894	1093	1093
AFARP1	-0.0553615	0.0673111	0.100493	1093	1055
AFF1	-0.129941	1.64E-05	4.60E-05	1093	1093
AFF2	0.0678154	0.0249594	0.0410961	1093	1089
AFF3	-0.242846	3.90E-16	3.38E-15	1093	1093
AFF4	-0.267116	2.60E-19	2.79E-18	1093	1093
AFG3L1	0.119942	7.03E-05	0.000180737	1093	1093
AFG3L2	0.0227066	0.453298	0.531793	1093	1093
AFMID	-0.0997926	0.000954271	0.00204414	1093	1093
AFM	-0.0340259	0.261033	0.332583	1093	80
AFP	-0.083133	0.00595882	0.0111224	1093	797
AFTPH	-0.308563	1.54E-25	2.26E-24	1093	1093
AG2	0.201062	1.97E-11	1.11E-10	1093	1093
AGAP11	-0.102837	0.000661695	0.0014523	1093	1092
AGAP1	-0.132667	1.08E-05	3.11E-05	1093	1093
AGAP2	0.476657	4.40E-63	1.57E-61	1093	1093
AGAP3	0.118888	8.15E-05	0.000207288	1093	1093
AGAP4	0.0257687	0.394718	0.47354	1093	1093
AGAP5	-0.0801383	0.00803371	0.0146454	1093	1093
AGAP6	0.0442152	0.144064	0.197976	1093	1093
AGAP7	-0.0300248	0.321333	0.397744	1093	1091
AGAP8	-0.00784352	0.795621	0.837917	1093	1093
AGA	-0.189125	2.93E-10	1.46E-09	1093	1093
AGBL1	0.0324734	0.283432	0.35679	1093	216
AGBL2	-0.167655	2.46E-08	9.91E-08	1093	1089
AGBL3	0.0967928	0.00135586	0.00283009	1093	1076
AGBL4	-0.233063	5.99E-15	4.69E-14	1093	1050
AGBL5	-0.115832	0.000124034	0.000306963	1093	1093
AGER	0.204291	9.21E-12	5.34E-11	1093	1093
AGFG1	0.0312212	0.302419	0.377626	1093	1093
AGFG2	0.000424795	0.988808	0.991809	1093	1093
AGGF1	-0.196932	5.11E-11	2.75E-10	1093	1093
AGK	-0.113034	0.000180606	0.000435891	1093	1093
AGL	-0.118994	8.03E-05	0.000204476	1093	1093
AGMAT	0.110266	0.000259765	0.00061056	1093	1092
AGPAT1	0.022821	0.451023	0.529773	1093	1093
AGPAT2	0.138331	4.43E-06	1.35E-05	1093	1093
AGPAT3	-0.0690317	0.0224694	0.0373934	1093	1093
AGPAT4	0.252282	2.49E-17	2.36E-16	1093	1093
AGPAT5	-0.0952307	0.00162188	0.00334072	1093	1093
AGPAT6	-0.150696	5.59E-07	1.91E-06	1093	1093
AGPAT9	0.206701	5.18E-12	3.09E-11	1093	1093
AGPHD1	-0.088461	0.00342288	0.00668404	1093	1093
AGPS	-0.085075	0.00488516	0.00925814	1093	1093
AGR2	-0.183585	9.69E-10	4.56E-09	1093	1089
AGR3	-0.211115	1.77E-12	1.11E-11	1093	1028
AGRN	0.0736185	0.014917	0.025776	1093	1093
AGRP	0.226217	3.77E-14	2.74E-13	1093	643
AGTPBP1	0.138028	4.65E-06	1.41E-05	1093	1093
AGTR1	-0.128983	1.89E-05	5.27E-05	1093	1090
AGTR2	-0.10326	0.000628371	0.00138398	1093	297
AGTRAP	0.148762	7.81E-07	2.61E-06	1093	1093
AGT	-0.00770397	0.799179	0.840681	1093	1092
AGXT2L1	-0.123452	4.27E-05	0.000113075	1093	760
AGXT2L2	0.168785	1.98E-08	8.03E-08	1093	1093
AGXT2	-0.117083	0.000104562	0.000261698	1093	406
AGXT	0.0362248	0.23145	0.299626	1093	452
AHCTF1	-0.171693	1.11E-08	4.66E-08	1093	1093
AHCYL1	-0.185018	7.13E-10	3.42E-09	1093	1093
AHCYL2	-0.250011	4.88E-17	4.52E-16	1093	1093
AHCY	-0.0113273	0.708353	0.764178	1093	1093
AHDC1	0.0278162	0.35823	0.436073	1093	1093
AHI1	-0.183818	9.22E-10	4.36E-09	1093	1093
AHNAK2	0.081604	0.00694879	0.0128289	1093	1093
AHNAK	-0.134519	8.10E-06	2.37E-05	1093	1093
AHRR	0.0316591	0.295684	0.370133	1093	1093
AHR	0.104703	0.000526059	0.00117439	1093	1093
AHSA1	0.0958581	0.00150973	0.00312634	1093	1093
AHSA2	-0.0099428	0.74265	0.793433	1093	1093
AHSG	0.0575679	0.0570891	0.0868139	1093	242
AHSP	0.161526	7.90E-08	3.00E-07	1093	352
AICDA	0.356701	3.87E-34	7.28E-33	1093	726
AIDA	0.0502795	0.0966301	0.139033	1093	1093
AIF1L	0.0417787	0.16751	0.226057	1093	1093
AIF1	0.752901	1.93E-200	7.79E-198	1093	1093
AIFM1	0.00047157	0.987575	0.990919	1093	1093
AIFM2	0.169424	1.74E-08	7.14E-08	1093	1093
AIFM3	0.0251263	0.406612	0.485415	1093	1092
AIG1	-0.180864	1.72E-09	7.89E-09	1093	1093
AIM1L	0.14516	1.44E-06	4.67E-06	1093	1086
AIM1	0.10879	0.000314272	0.000728565	1093	1093
AIM2	0.625777	7.28E-120	7.37E-118	1093	1091
AIMP1	-0.203549	1.10E-11	6.33E-11	1093	1093
AIMP2	0.114676	0.000145023	0.000354941	1093	1093
AIPL1	0.105747	0.000461976	0.00104163	1093	301
AIP	0.16785	2.37E-08	9.56E-08	1093	1093
AIRE	0.159924	1.06E-07	3.99E-07	1093	377
AJAP1	-0.031588	0.296772	0.371333	1093	1078
AK1	0.044297	0.143323	0.197086	1093	1093
AK2	0.160953	8.79E-08	3.32E-07	1093	1093
AK3L1	0.0129276	0.669435	0.730033	1093	1093
AK3	-0.0875645	0.00376529	0.00729917	1093	1093
AK5	-0.051093	0.0913475	0.132293	1093	1091
AK7	-0.182481	1.22E-09	5.71E-09	1093	1086
AKAP10	-0.158096	1.49E-07	5.48E-07	1093	1093
AKAP11	-0.158267	1.44E-07	5.32E-07	1093	1093
AKAP12	0.0778559	0.0100262	0.0179195	1093	1093
AKAP13	0.0558517	0.0649189	0.097371	1093	1093
AKAP14	-0.0485706	0.10852	0.153986	1093	493
AKAP1	-0.109215	0.000297591	0.000693004	1093	1093
AKAP2	0.104958	0.000509733	0.00114063	1093	1083
AKAP3	0.0814539	0.00705348	0.0129995	1093	1091
AKAP4	-0.0143235	0.636195	0.701696	1093	110
AKAP5	-0.0466286	0.123404	0.172603	1093	1093
AKAP6	0.00193039	0.949172	0.960707	1093	1093
AKAP7	0.133181	9.98E-06	2.88E-05	1093	1093
AKAP8L	0.0751572	0.0129402	0.0226357	1093	1093
AKAP8	0.0598217	0.0480137	0.0742285	1093	1093
AKAP9	-0.216039	5.21E-13	3.41E-12	1093	1093
AKD1	-0.199853	2.61E-11	1.45E-10	1093	1093
AKIRIN1	0.0585259	0.0530712	0.0812927	1093	1093
AKIRIN2	0.158417	1.40E-07	5.19E-07	1093	1093
AKNAD1	0.0128319	0.67174	0.731873	1093	998
AKNA	0.500604	2.17E-70	8.99E-69	1093	1093
AKR1A1	0.240252	8.15E-16	6.86E-15	1093	1093
AKR1B10	0.0481851	0.111356	0.157511	1093	977
AKR1B15	0.156664	1.93E-07	7.01E-07	1093	915
AKR1B1	0.54714	2.29E-86	1.27E-84	1093	1093
AKR1C1	0.109137	0.00030059	0.00069926	1093	1092
AKR1C2	0.0853123	0.00476671	0.00905824	1093	1090
AKR1C3	0.0455447	0.132378	0.183622	1093	1093
AKR1C4	0.0101533	0.737401	0.789121	1093	168
AKR1CL1	0.0478445	0.11391	0.160763	1093	305
AKR1D1	0.0041193	0.891797	0.916348	1093	767
AKR1E2	0.199152	3.07E-11	1.69E-10	1093	1086
AKR7A2	-0.0913058	0.00251542	0.00502959	1093	1093
AKR7A3	-0.186911	4.75E-10	2.31E-09	1093	1093
AKR7L	-0.173273	8.14E-09	3.45E-08	1093	1093
AKT1S1	0.0396985	0.189699	0.252152	1093	1093
AKT1	-0.0330319	0.275228	0.348006	1093	1093
AKT2	-0.0195524	0.518451	0.593976	1093	1093
AKT3	0.195955	6.39E-11	3.41E-10	1093	1093
AKTIP	-0.013955	0.644903	0.709112	1093	1093
ALAD	-0.130013	1.62E-05	4.55E-05	1093	1093
ALAS1	0.241149	6.32E-16	5.37E-15	1093	1093
ALAS2	0.00257555	0.93222	0.947212	1093	531
ALB	-0.0522081	0.0844862	0.123428	1093	1057
ALCAM	-0.127356	2.41E-05	6.61E-05	1093	1093
ALDH16A1	0.125838	3.02E-05	8.17E-05	1093	1093
ALDH18A1	-0.0128544	0.671197	0.7314	1093	1093
ALDH1A1	0.305793	4.32E-25	6.22E-24	1093	1093
ALDH1A2	0.128926	1.91E-05	5.31E-05	1093	1086
ALDH1A3	0.179389	2.34E-09	1.06E-08	1093	1093
ALDH1B1	0.273273	3.58E-20	4.07E-19	1093	1093
ALDH1L1	-0.012035	0.69104	0.748975	1093	1066
ALDH1L2	0.235438	3.12E-15	2.51E-14	1093	1093
ALDH2	0.282606	1.61E-21	1.99E-20	1093	1093
ALDH3A1	0.0223738	0.459947	0.538309	1093	997
ALDH3A2	-0.129248	1.82E-05	5.08E-05	1093	1093
ALDH3B1	0.392204	1.65E-41	3.71E-40	1093	1093
ALDH3B2	-0.0912493	0.00253106	0.00505686	1093	1092
ALDH4A1	-0.080569	0.00770018	0.0140973	1093	1093
ALDH5A1	-0.149708	6.63E-07	2.24E-06	1093	1093
ALDH6A1	-0.275491	1.73E-20	2.02E-19	1093	1093
ALDH7A1	-0.056139	0.0635498	0.0955001	1093	1093
ALDH8A1	0.0879487	0.00361492	0.0070327	1093	1085
ALDH9A1	-0.210327	2.15E-12	1.33E-11	1093	1093
ALDOA	-0.0157864	0.602127	0.671195	1093	1093
ALDOB	-0.0567435	0.0607465	0.0917456	1093	1005
ALDOC	0.094437	0.00177471	0.00363583	1093	1093
ALG10B	-0.300981	2.53E-24	3.53E-23	1093	1093
ALG10	-0.136775	5.68E-06	1.70E-05	1093	1093
ALG11	0.01736	0.56643	0.638501	1093	1092
ALG12	0.0106675	0.724627	0.778319	1093	1093
ALG13	-0.205396	7.08E-12	4.15E-11	1093	1093
ALG14	-0.0515209	0.0886636	0.128887	1093	1093
ALG1L2	0.130908	1.41E-05	4.01E-05	1093	391
ALG1L	-0.0347929	0.25043	0.32094	1093	1082
ALG1	-0.1222	5.11E-05	0.000133866	1093	1093
ALG2	-0.0855708	0.00464065	0.00883297	1093	1093
ALG3	0.180356	1.91E-09	8.75E-09	1093	1093
ALG5	-0.0392598	0.194643	0.257959	1093	1093
ALG6	-0.0746465	0.0135691	0.0236313	1093	1093
ALG8	-0.12871	1.97E-05	5.48E-05	1093	1093
ALG9	-0.10301	0.000647855	0.00142316	1093	1093
ALKBH1	-0.102577	0.000682957	0.00149538	1093	1093
ALKBH2	-0.00154166	0.959397	0.96877	1093	1093
ALKBH3	0.0941552	0.00183207	0.00374051	1093	1093
ALKBH4	-0.0152576	0.614347	0.68195	1093	1093
ALKBH5	-0.0630321	0.0371997	0.0590177	1093	1093
ALKBH6	0.0977664	0.00121104	0.00255026	1093	1093
ALKBH7	0.0466913	0.1229	0.172017	1093	1093
ALKBH8	-0.143763	1.82E-06	5.82E-06	1093	1093
ALK	0.250594	4.11E-17	3.82E-16	1093	1015
ALLC	-0.0463356	0.125782	0.1756	1093	319
ALMS1P	-0.0502462	0.0968508	0.139295	1093	1054
ALMS1	-0.206733	5.14E-12	3.06E-11	1093	1093
ALOX12B	-0.0323712	0.284951	0.358389	1093	766
ALOX12P2	-0.00237206	0.937564	0.951586	1093	974
ALOX12	0.034722	0.251398	0.321996	1093	1074
ALOX15B	0.14861	8.02E-07	2.68E-06	1093	1093
ALOX15	-0.0251857	0.405503	0.484264	1093	1054
ALOX5AP	0.622501	2.83E-118	2.80E-116	1093	1093
ALOX5	0.551916	3.76E-88	2.20E-86	1093	1093
ALOXE3	-0.0887404	0.00332213	0.00650326	1093	1075
ALPI	-0.0191276	0.52758	0.602219	1093	109
ALPK1	0.105788	0.000459617	0.00103666	1093	1093
ALPK2	0.407424	5.87E-45	1.43E-43	1093	1090
ALPK3	0.149464	6.92E-07	2.33E-06	1093	1093
ALPL	0.168979	1.90E-08	7.75E-08	1093	1093
ALPPL2	-0.00248041	0.934718	0.949233	1093	172
ALPP	0.0798383	0.00827363	0.0150487	1093	275
ALS2CL	0.1811	1.64E-09	7.54E-09	1093	1093
ALS2CR11	-0.0336516	0.266318	0.338396	1093	1040
ALS2CR12	0.0229896	0.447684	0.526469	1093	999
ALS2CR4	-0.120199	6.78E-05	0.000174665	1093	1093
ALS2CR8	-0.229016	1.79E-14	1.35E-13	1093	1093
ALS2	-0.189394	2.76E-10	1.38E-09	1093	1093
ALX1	0.0894854	0.00306648	0.00604257	1093	653
ALX3	0.00493418	0.870565	0.899807	1093	1090
ALX4	-0.0156137	0.606106	0.674404	1093	892
AMAC1L2	0.0866735	0.00413608	0.00795598	1093	810
AMAC1L3	-0.0942253	0.00181764	0.00371434	1093	583
AMAC1	0.028496	0.346599	0.424533	1093	179
AMACR	-0.125549	3.15E-05	8.51E-05	1093	1093
AMBN	0.00687867	0.820303	0.858621	1093	125
AMBP	-0.0619767	0.0405003	0.0637191	1093	1036
AMBRA1	-0.114358	0.000151356	0.000369229	1093	1093
AMD1	0.101602	0.00076853	0.00166969	1093	1093
AMDHD1	0.0541402	0.0735873	0.108863	1093	1083
AMDHD2	0.116038	0.000120609	0.000299052	1093	1093
AMELX	0.081739	0.00685579	0.0126723	1093	44
AMFR	-0.203712	1.06E-11	6.10E-11	1093	1093
AMHR2	-0.0379804	0.209599	0.274726	1093	774
AMH	-0.0140254	0.643237	0.70781	1093	1047
AMICA1	0.56817	1.90E-94	1.27E-92	1093	1092
AMIGO1	-0.195378	7.28E-11	3.87E-10	1093	1093
AMIGO2	-0.0234748	0.438157	0.517495	1093	1093
AMIGO3	0.0085914	0.776627	0.822367	1093	1093
AMMECR1L	-0.158802	1.31E-07	4.85E-07	1093	1093
AMMECR1	-0.0349077	0.24887	0.319245	1093	1093
AMN1	-0.258651	3.64E-18	3.62E-17	1093	1093
AMN	0.135776	6.65E-06	1.97E-05	1093	848
AMOTL1	0.0830684	0.0059979	0.0111902	1093	1093
AMOTL2	0.0974447	0.00125723	0.00263706	1093	1093
AMOT	-0.0881712	0.00353035	0.00688012	1093	1093
AMPD1	0.207753	4.02E-12	2.42E-11	1093	907
AMPD2	0.265792	3.95E-19	4.20E-18	1093	1093
AMPD3	0.343676	1.17E-31	2.09E-30	1093	1093
AMPH	-0.00272055	0.928414	0.944297	1093	1093
AMTN	0.108359	0.000332097	0.000766977	1093	518
AMT	0.0881305	0.00354569	0.00690869	1093	1093
AMY1A	0.109571	0.000284243	0.000664068	1093	1010
AMY2A	0.00577126	0.848851	0.882421	1093	858
AMY2B	0.0758231	0.012159	0.0213918	1093	1092
AMZ1	0.00670444	0.82478	0.862201	1093	1090
AMZ2P1	-0.0672009	0.0263057	0.0431121	1093	1093
AMZ2	-0.0749725	0.0131646	0.0230083	1093	1093
ANAPC10	-0.00275076	0.927622	0.943839	1093	1093
ANAPC11	0.126088	2.91E-05	7.89E-05	1093	1093
ANAPC13	-0.124456	3.69E-05	9.87E-05	1093	1093
ANAPC16	-0.0976141	0.00123271	0.00259155	1093	1093
ANAPC1	-0.0527018	0.0815842	0.119676	1093	1093
ANAPC2	0.0325578	0.282182	0.355516	1093	1093
ANAPC4	-0.0203726	0.501057	0.577504	1093	1093
ANAPC5	-0.024143	0.425229	0.504443	1093	1093
ANAPC7	-0.0734686	0.0151231	0.0260964	1093	1093
ANGEL1	-0.062754	0.0380465	0.0602378	1093	1093
ANGEL2	-0.294213	2.89E-23	3.83E-22	1093	1093
ANGPT1	0.196403	5.77E-11	3.09E-10	1093	1093
ANGPT2	0.101361	0.000791191	0.0017156	1093	1093
ANGPT4	0.0331432	0.273613	0.346225	1093	839
ANGPTL1	0.126209	2.86E-05	7.76E-05	1093	1090
ANGPTL2	0.290426	1.10E-22	1.41E-21	1093	1093
ANGPTL3	-0.0419339	0.165936	0.224128	1093	574
ANGPTL4	0.129281	1.81E-05	5.05E-05	1093	1093
ANGPTL5	0.00687792	0.820323	0.858621	1093	756
ANGPTL6	0.392963	1.12E-41	2.54E-40	1093	1071
ANGPTL7	-0.0380267	0.209044	0.274142	1093	777
ANG	-0.0783898	0.00952438	0.0171152	1093	1093
ANK1	0.0670393	0.02667	0.0436665	1093	1091
ANK2	0.150939	5.35E-07	1.83E-06	1093	1093
ANK3	-0.162781	6.25E-08	2.40E-07	1093	1093
ANKAR	-0.119639	7.34E-05	0.000187857	1093	1093
ANKDD1A	0.311029	6.06E-26	9.09E-25	1093	1093
ANKFN1	-0.0961149	0.00146593	0.00304126	1093	764
ANKFY1	0.00670316	0.824813	0.862201	1093	1093
ANKHD1-EIF4EBP3	-0.185212	6.84E-10	3.29E-09	1093	1093
ANKHD1	-0.148383	8.34E-07	2.78E-06	1093	1093
ANKH	0.242374	4.46E-16	3.84E-15	1093	1093
ANKIB1	-0.125049	3.39E-05	9.10E-05	1093	1093
ANKK1	0.0469977	0.120459	0.168976	1093	1078
ANKLE1	0.219229	2.32E-13	1.57E-12	1093	1091
ANKLE2	-0.0149065	0.622522	0.689543	1093	1093
ANKMY1	-0.115967	0.000121785	0.000301731	1093	1093
ANKMY2	-0.141425	2.68E-06	8.40E-06	1093	1093
ANKRA2	-0.239976	8.81E-16	7.41E-15	1093	1093
ANKRD10	-0.00344683	0.909377	0.929767	1093	1093
ANKRD11	0.124401	3.72E-05	9.94E-05	1093	1093
ANKRD12	-0.120414	6.58E-05	0.000169753	1093	1093
ANKRD13A	0.0716841	0.0177758	0.0302288	1093	1093
ANKRD13B	0.00362239	0.904783	0.926244	1093	1093
ANKRD13C	-0.0789443	0.00902692	0.0162989	1093	1093
ANKRD13D	0.0912606	0.00252793	0.0050521	1093	1093
ANKRD16	-0.0393031	0.194151	0.257458	1093	1093
ANKRD17	-0.154895	2.66E-07	9.48E-07	1093	1093
ANKRD19	0.113896	0.000161003	0.000391106	1093	1093
ANKRD1	0.157337	1.71E-07	6.25E-07	1093	991
ANKRD20A3	-0.135697	6.73E-06	2.00E-05	1093	1055
ANKRD20A4	-0.118965	8.06E-05	0.000205179	1093	683
ANKRD20B	-0.176137	4.56E-09	1.99E-08	1093	1029
ANKRD22	0.312795	3.10E-26	4.72E-25	1093	1093
ANKRD23	0.0407356	0.178381	0.239015	1093	1093
ANKRD24	-0.0656796	0.0299112	0.0484342	1093	1092
ANKRD26P1	0.073994	0.0144115	0.0249754	1093	449
ANKRD26	-0.239885	9.03E-16	7.58E-15	1093	1093
ANKRD27	0.0603607	0.0460327	0.0715169	1093	1093
ANKRD28	-0.116194	0.000118079	0.000293198	1093	1093
ANKRD29	-0.0631408	0.0368733	0.0585459	1093	1093
ANKRD2	0.145072	1.46E-06	4.73E-06	1093	974
ANKRD30A	-0.166068	3.34E-08	1.33E-07	1093	947
ANKRD30B	-0.139422	3.72E-06	1.14E-05	1093	1005
ANKRD31	-0.242919	3.82E-16	3.31E-15	1093	927
ANKRD32	-0.13159	1.27E-05	3.63E-05	1093	1093
ANKRD33	0.0207473	0.493215	0.570127	1093	393
ANKRD34A	0.0393137	0.19403	0.257332	1093	1093
ANKRD34B	0.0228946	0.449565	0.528338	1093	787
ANKRD34C	0.0288062	0.341372	0.418972	1093	597
ANKRD35	0.0731868	0.0155174	0.026715	1093	1092
ANKRD36BP1	-0.0736694	0.0148477	0.0256651	1093	1092
ANKRD36B	-0.0374856	0.215601	0.281623	1093	1091
ANKRD36	-0.00454285	0.88075	0.907913	1093	1093
ANKRD37	0.121501	5.64E-05	0.000146736	1093	1093
ANKRD39	0.012035	0.691042	0.748975	1093	1093
ANKRD40	-0.109777	0.00027675	0.000648217	1093	1093
ANKRD42	-0.209686	2.52E-12	1.55E-11	1093	1093
ANKRD43	-0.0706213	0.0195421	0.0329599	1093	1090
ANKRD44	0.265747	4.00E-19	4.26E-18	1093	1093
ANKRD45	0.0736086	0.0149306	0.0257929	1093	1078
ANKRD46	-0.233222	5.74E-15	4.50E-14	1093	1093
ANKRD49	-0.0153925	0.611219	0.679076	1093	1093
ANKRD50	-0.222537	9.90E-14	6.93E-13	1093	1093
ANKRD52	-0.11597	0.000121729	0.000301667	1093	1093
ANKRD53	0.191239	1.84E-10	9.41E-10	1093	1081
ANKRD54	0.082297	0.00648311	0.0120364	1093	1093
ANKRD55	0.193653	1.07E-10	5.62E-10	1093	1008
ANKRD56	-0.122487	4.90E-05	0.000128945	1093	1091
ANKRD57	-0.189688	2.59E-10	1.30E-09	1093	1093
ANKRD58	0.594429	2.14E-105	1.79E-103	1093	1092
ANKRD5	-0.231656	8.79E-15	6.78E-14	1093	1093
ANKRD6	0.110802	0.000242274	0.000572656	1093	1093
ANKRD7	0.0176618	0.5597	0.632364	1093	725
ANKRD9	0.0678799	0.0248215	0.0408991	1093	1093
ANKS1A	-0.0944234	0.00177743	0.00364066	1093	1093
ANKS1B	-0.29559	1.77E-23	2.38E-22	1093	1093
ANKS3	0.0782206	0.00968091	0.0173658	1093	1093
ANKS4B	0.105631	0.000468719	0.00105577	1093	423
ANKS6	0.247413	1.04E-16	9.41E-16	1093	1093
ANKZF1	0.100314	0.000896859	0.00192854	1093	1093
ANLN	0.11546	0.00013045	0.000321538	1093	1093
ANO10	-0.0234104	0.439416	0.518739	1093	1093
ANO1	-0.154916	2.65E-07	9.45E-07	1093	1093
ANO2	-0.0459373	0.129071	0.179718	1093	1091
ANO3	0.0138423	0.647575	0.711457	1093	995
ANO4	-0.00702401	0.816573	0.855629	1093	980
ANO5	-0.0585093	0.0531386	0.0813898	1093	1081
ANO6	-0.0266392	0.378938	0.457526	1093	1093
ANO7	0.0273336	0.366634	0.444615	1093	1093
ANO8	-0.0411996	0.173482	0.233204	1093	1093
ANO9	-0.0174544	0.56432	0.636656	1093	1093
ANP32A	-0.146361	1.18E-06	3.84E-06	1093	1093
ANP32B	0.178279	2.94E-09	1.31E-08	1093	1093
ANP32C	0.00488405	0.871868	0.900738	1093	1034
ANP32D	0.0318432	0.292884	0.367107	1093	335
ANP32E	0.0797902	0.0083127	0.0151157	1093	1093
ANPEP	0.151713	4.68E-07	1.61E-06	1093	1093
ANTXR1	0.220664	1.61E-13	1.10E-12	1093	1093
ANTXR2	0.327818	8.51E-29	1.41E-27	1093	1093
ANTXRL	-0.00583517	0.847198	0.881278	1093	496
ANUBL1	-0.129126	1.85E-05	5.16E-05	1093	1093
ANXA10	0.120324	6.67E-05	0.000171851	1093	395
ANXA11	0.170845	1.32E-08	5.46E-08	1093	1093
ANXA13	0.116012	0.00012104	0.000300032	1093	1028
ANXA1	0.35716	3.15E-34	5.94E-33	1093	1093
ANXA2P1	0.244028	2.78E-16	2.43E-15	1093	1093
ANXA2P2	0.232558	6.88E-15	5.35E-14	1093	1093
ANXA2P3	0.157078	1.79E-07	6.54E-07	1093	1081
ANXA2	0.251725	2.94E-17	2.77E-16	1093	1093
ANXA3	0.0676218	0.025377	0.0417143	1093	1093
ANXA4	0.167646	2.47E-08	9.93E-08	1093	1093
ANXA5	0.223971	6.81E-14	4.84E-13	1093	1093
ANXA6	0.0779768	0.00991056	0.0177364	1093	1093
ANXA7	-0.0545549	0.0714049	0.106032	1093	1093
ANXA8L1	0.0564835	0.0619395	0.0933097	1093	164
ANXA8L2	0.0700336	0.0205832	0.0345223	1093	1026
ANXA8	0.0602996	0.0462538	0.0718328	1093	1073
ANXA9	-0.210008	2.33E-12	1.43E-11	1093	1093
AOAH	0.671351	4.14E-144	5.91E-142	1093	1093
AOC2	0.104459	0.00054219	0.0012079	1093	1092
AOC3	0.0453744	0.133833	0.185414	1093	1093
AOX1	0.126665	2.67E-05	7.29E-05	1093	1093
AOX2P	-0.120771	6.26E-05	0.000161943	1093	535
AP1AR	-0.2704	9.08E-20	9.98E-19	1093	1093
AP1B1	0.32905	5.17E-29	8.59E-28	1093	1093
AP1G1	-0.187689	4.01E-10	1.97E-09	1093	1093
AP1G2	-0.0993283	0.00100821	0.00215168	1093	1093
AP1M1	0.339693	6.33E-31	1.11E-29	1093	1093
AP1M2	-0.199437	2.87E-11	1.59E-10	1093	1093
AP1S1	-0.0310557	0.304989	0.380199	1093	1093
AP1S2	0.410534	1.10E-45	2.73E-44	1093	1093
AP1S3	-0.00401433	0.894538	0.918509	1093	1093
AP2A1	0.0770817	0.0107958	0.0191742	1093	1093
AP2A2	0.0370675	0.220767	0.287514	1093	1093
AP2B1	-0.241216	6.20E-16	5.28E-15	1093	1093
AP2M1	0.215028	6.72E-13	4.36E-12	1093	1093
AP2S1	0.179255	2.40E-09	1.09E-08	1093	1093
AP3B1	-0.139545	3.64E-06	1.12E-05	1093	1093
AP3B2	-0.0945712	0.00174797	0.00358432	1093	1076
AP3D1	-0.0121295	0.68874	0.747043	1093	1093
AP3M1	-0.196877	5.18E-11	2.79E-10	1093	1093
AP3M2	-0.187872	3.85E-10	1.89E-09	1093	1093
AP3S1	0.157903	1.54E-07	5.67E-07	1093	1093
AP3S2	-0.0856141	0.00461983	0.0087959	1093	1093
AP4B1	0.237935	1.56E-15	1.29E-14	1093	1093
AP4E1	-0.072278	0.016851	0.0287922	1093	1093
AP4M1	-0.0519985	0.0857428	0.125092	1093	1093
AP4S1	-0.0163699	0.588773	0.65908	1093	1093
APAF1	-0.130049	1.61E-05	4.53E-05	1093	1093
APBA1	-0.036782	0.224346	0.291571	1093	1093
APBA2	0.357119	3.20E-34	6.05E-33	1093	1093
APBA3	0.212635	1.22E-12	7.73E-12	1093	1093
APBB1IP	0.666499	2.53E-141	3.42E-139	1093	1093
APBB1	0.00463226	0.878421	0.906022	1093	1093
APBB2	-0.216721	4.39E-13	2.89E-12	1093	1093
APBB3	-0.00297077	0.92185	0.939565	1093	1093
APC2	-0.0902903	0.00281053	0.00557212	1093	1091
APCDD1L	0.0790582	0.00892773	0.0161307	1093	1088
APCDD1	0.206362	5.62E-12	3.33E-11	1093	1093
APCS	0.0100068	0.741051	0.792157	1093	40
APC	-0.179333	2.36E-09	1.07E-08	1093	1093
APEH	-0.0439714	0.146291	0.200699	1093	1093
APEX1	-0.0419408	0.165866	0.224079	1093	1093
APEX2	0.15266	3.96E-07	1.38E-06	1093	1093
APH1A	0.00338237	0.911065	0.930973	1093	1093
APH1B	-0.233276	5.65E-15	4.44E-14	1093	1093
API5	-0.143049	2.05E-06	6.52E-06	1093	1093
APIP	-0.0501727	0.0973411	0.139917	1093	1093
APITD1	-0.0999319	0.000938614	0.00201189	1093	1093
APLF	0.139435	3.71E-06	1.14E-05	1093	1093
APLNR	0.128536	2.02E-05	5.61E-05	1093	1092
APLN	0.0568886	0.0600891	0.0908549	1093	1093
APLP1	-0.048428	0.109562	0.155334	1093	1093
APLP2	-0.0797232	0.00836737	0.015211	1093	1093
APOA1BP	-0.0644117	0.0332327	0.053303	1093	1093
APOA1	0.00124251	0.967271	0.975011	1093	985
APOA2	0.0676878	0.0252339	0.0415107	1093	188
APOA4	-0.00186266	0.950953	0.962027	1093	37
APOA5	-0.078925	0.00904385	0.0163227	1093	473
APOB48R	0.379604	8.67E-39	1.82E-37	1093	1093
APOBEC1	-0.0656338	0.030026	0.048598	1093	205
APOBEC2	-0.0601838	0.0466751	0.07242	1093	995
APOBEC3A	0.522414	1.44E-77	6.82E-76	1093	1089
APOBEC3B	0.15015	6.14E-07	2.08E-06	1093	1092
APOBEC3C	0.461878	7.44E-59	2.43E-57	1093	1093
APOBEC3D	0.388611	1.01E-40	2.23E-39	1093	1093
APOBEC3F	0.283617	1.15E-21	1.42E-20	1093	1093
APOBEC3G	0.528033	1.67E-79	8.25E-78	1093	1093
APOBEC3H	0.565624	1.94E-93	1.27E-91	1093	1077
APOBEC4	-0.0666832	0.0274881	0.0448928	1093	496
APOB	0.0195502	0.518499	0.593976	1093	916
APOC1P1	0.347833	1.94E-32	3.54E-31	1093	492
APOC1	0.653123	6.59E-134	8.15E-132	1093	1093
APOC2	0.545764	7.40E-86	4.06E-84	1093	1093
APOC3	0.0293303	0.332658	0.409724	1093	163
APOC4	0.421619	2.44E-48	6.39E-47	1093	801
APOD	0.0545932	0.071206	0.105767	1093	1093
APOE	0.634253	4.58E-124	4.94E-122	1093	1093
APOF	-0.139021	3.96E-06	1.21E-05	1093	880
APOH	0.0717494	0.017672	0.03007	1093	73
APOL1	0.576353	9.38E-98	6.64E-96	1093	1093
APOL2	0.46193	7.19E-59	2.35E-57	1093	1093
APOL3	0.477255	2.94E-63	1.05E-61	1093	1093
APOL4	0.271965	5.48E-20	6.13E-19	1093	1092
APOL5	-0.0436723	0.149058	0.203893	1093	540
APOL6	0.422601	1.40E-48	3.71E-47	1093	1093
APOLD1	-0.084711	0.005072	0.00958699	1093	1093
APOM	-0.020285	0.502899	0.579328	1093	1093
APOOL	-0.206361	5.62E-12	3.33E-11	1093	1093
APOO	-0.0103402	0.73275	0.785354	1093	1093
APPBP2	-0.180736	1.77E-09	8.10E-09	1093	1093
APPL1	-0.213327	1.03E-12	6.56E-12	1093	1093
APPL2	-0.202399	1.44E-11	8.18E-11	1093	1093
APP	-0.022244	0.462554	0.540764	1093	1093
APRT	0.124634	3.60E-05	9.63E-05	1093	1093
APTX	-0.0746122	0.0136122	0.0236961	1093	1093
AQP10	0.0798481	0.00826569	0.0150356	1093	528
AQP11	-0.168423	2.12E-08	8.60E-08	1093	1093
AQP12A	0.0399375	0.187045	0.249035	1093	43
AQP12B	0.0676506	0.0253145	0.0416251	1093	277
AQP1	0.0136013	0.653306	0.716203	1093	1093
AQP2	0.0120204	0.691397	0.749235	1093	592
AQP3	0.0328855	0.277362	0.350341	1093	1093
AQP4	-0.0857417	0.00455898	0.00869065	1093	1029
AQP5	0.0507292	0.0936804	0.135272	1093	1031
AQP6	-0.0199333	0.510334	0.586385	1093	1015
AQP7P1	0.0193892	0.521948	0.597177	1093	930
AQP7P3	0.0491826	0.104136	0.148518	1093	527
AQP7	0.0100581	0.739773	0.791155	1093	1052
AQP8	0.0772881	0.0105856	0.0188309	1093	827
AQP9	0.567573	3.28E-94	2.18E-92	1093	1086
AQPEP	0.0853333	0.00475633	0.00904119	1093	1052
AQR	-0.17749	3.46E-09	1.53E-08	1093	1093
ARAF	0.1068	0.000404786	0.000920301	1093	1093
ARAP1	0.261565	1.48E-18	1.52E-17	1093	1093
ARAP2	0.233628	5.14E-15	4.04E-14	1093	1093
ARAP3	0.0850506	0.00489744	0.00927968	1093	1093
ARCN1	-0.0401486	0.184723	0.246432	1093	1093
ARC	-0.0278819	0.357095	0.434985	1093	1083
AREG	-0.0770067	0.0108731	0.0192979	1093	1091
ARF1	0.01215	0.688243	0.746652	1093	1093
ARF3	-0.240318	7.99E-16	6.74E-15	1093	1093
ARF4	0.0354091	0.242134	0.311556	1093	1093
ARF5	0.0471252	0.119454	0.167765	1093	1093
ARF6	-0.0445967	0.140633	0.193703	1093	1093
ARFGAP1	0.123587	4.19E-05	0.000111056	1093	1093
ARFGAP2	-0.0691262	0.0222853	0.0371084	1093	1093
ARFGAP3	0.146205	1.21E-06	3.94E-06	1093	1093
ARFGEF1	-0.186384	5.32E-10	2.58E-09	1093	1093
ARFGEF2	-0.237829	1.61E-15	1.33E-14	1093	1093
ARFIP1	-0.266758	2.91E-19	3.12E-18	1093	1093
ARFIP2	-0.166293	3.20E-08	1.27E-07	1093	1093
ARFRP1	0.107973	0.000348867	0.000802397	1093	1093
ARG1	-0.0133338	0.659693	0.721492	1093	530
ARG2	-0.0357147	0.23809	0.307137	1093	1093
ARGFXP2	-0.00261425	0.931204	0.946418	1093	833
ARGFX	0.0363171	0.230262	0.298279	1093	75
ARGLU1	-0.022284	0.461749	0.540011	1093	1093
ARHGAP10	0.278565	6.27E-21	7.49E-20	1093	1093
ARHGAP11A	0.0556365	0.0659602	0.0987101	1093	1093
ARHGAP11B	0.0537902	0.0754721	0.111365	1093	1082
ARHGAP12	-0.226598	3.41E-14	2.49E-13	1093	1093
ARHGAP15	0.582706	2.19E-100	1.64E-98	1093	1093
ARHGAP17	0.175794	4.89E-09	2.13E-08	1093	1093
ARHGAP18	0.18608	5.68E-10	2.75E-09	1093	1093
ARHGAP19	-0.103866	0.00058335	0.00129259	1093	1093
ARHGAP1	-0.0145705	0.630387	0.696647	1093	1093
ARHGAP20	0.127322	2.42E-05	6.64E-05	1093	1093
ARHGAP21	0.0595171	0.0491648	0.0758509	1093	1093
ARHGAP22	0.49452	1.77E-68	7.08E-67	1093	1093
ARHGAP23	0.15179	4.61E-07	1.59E-06	1093	1093
ARHGAP24	0.253667	1.65E-17	1.58E-16	1093	1093
ARHGAP25	0.637735	7.88E-126	8.82E-124	1093	1093
ARHGAP26	0.217888	3.27E-13	2.18E-12	1093	1093
ARHGAP27	0.311256	5.56E-26	8.37E-25	1093	1093
ARHGAP28	0.267897	2.02E-19	2.19E-18	1093	1093
ARHGAP29	-0.0231183	0.445146	0.523999	1093	1093
ARHGAP30	0.694044	7.03E-158	1.35E-155	1093	1093
ARHGAP31	0.34308	1.50E-31	2.69E-30	1093	1093
ARHGAP32	-0.300069	3.53E-24	4.88E-23	1093	1093
ARHGAP33	0.040014	0.186201	0.248075	1093	1093
ARHGAP36	-0.113642	0.000166579	0.000404214	1093	685
ARHGAP39	-0.0847079	0.00507361	0.00958909	1093	1093
ARHGAP42	0.052861	0.0806661	0.118423	1093	1093
ARHGAP4	0.453588	1.42E-56	4.44E-55	1093	1093
ARHGAP5	-0.209122	2.89E-12	1.76E-11	1093	1093
ARHGAP6	0.0675352	0.0255658	0.0419916	1093	1092
ARHGAP8	-0.120603	6.41E-05	0.000165581	1093	1092
ARHGAP9	0.673755	1.65E-145	2.42E-143	1093	1093
ARHGDIA	0.199165	3.06E-11	1.69E-10	1093	1093
ARHGDIB	0.193759	1.05E-10	5.49E-10	1093	1093
ARHGDIG	-0.0155095	0.608513	0.676666	1093	890
ARHGEF10L	0.0948378	0.00169595	0.00348262	1093	1093
ARHGEF10	0.0128237	0.671937	0.732048	1093	1093
ARHGEF11	-0.0586471	0.0525798	0.0806258	1093	1093
ARHGEF12	-0.230991	1.05E-14	8.06E-14	1093	1093
ARHGEF15	0.103424	0.000615903	0.0013592	1093	1093
ARHGEF16	-0.0922331	0.00227099	0.00457305	1093	1093
ARHGEF17	-0.0219621	0.468245	0.546064	1093	1093
ARHGEF18	0.0973701	0.00126816	0.00265805	1093	1093
ARHGEF19	0.0141182	0.64104	0.706076	1093	1093
ARHGEF1	0.301091	2.44E-24	3.40E-23	1093	1093
ARHGEF2	0.0577044	0.0565019	0.0859987	1093	1093
ARHGEF33	0.046116	0.127587	0.177869	1093	1092
ARHGEF35	-0.190713	2.07E-10	1.05E-09	1093	1093
ARHGEF37	-0.107995	0.000347904	0.000800275	1093	1093
ARHGEF38	-0.102877	0.000658464	0.001446	1093	1079
ARHGEF3	-0.0890647	0.00320857	0.00629685	1093	1093
ARHGEF4	0.204877	8.02E-12	4.68E-11	1093	1093
ARHGEF5	-0.220125	1.85E-13	1.26E-12	1093	1093
ARHGEF6	0.0592476	0.0502021	0.077327	1093	1093
ARHGEF7	-0.088049	0.00357655	0.00696544	1093	1093
ARHGEF9	-0.0356567	0.238854	0.308003	1093	1093
ARID1A	-0.181496	1.51E-09	6.97E-09	1093	1093
ARID1B	-0.116762	0.00010926	0.000272608	1093	1093
ARID2	-0.320144	1.81E-27	2.88E-26	1093	1093
ARID3A	0.131454	1.30E-05	3.70E-05	1093	1093
ARID3B	0.115063	0.000137652	0.000338091	1093	1093
ARID3C	0.0749436	0.0132	0.0230643	1093	678
ARID4A	-0.14107	2.84E-06	8.88E-06	1093	1093
ARID4B	-0.208021	3.77E-12	2.28E-11	1093	1093
ARID5A	0.147361	9.93E-07	3.28E-06	1093	1093
ARID5B	0.0386862	0.201248	0.265386	1093	1093
ARIH1	-0.179216	2.42E-09	1.10E-08	1093	1093
ARIH2	0.0283143	0.349684	0.427585	1093	1093
ARL10	0.0776096	0.0102656	0.01831	1093	1091
ARL11	0.306473	3.35E-25	4.86E-24	1093	1093
ARL13A	-0.0383498	0.205198	0.269764	1093	678
ARL13B	-0.100039	0.000926758	0.00198859	1093	1093
ARL14	0.185018	7.13E-10	3.42E-09	1093	587
ARL15	-0.108398	0.000330467	0.000763564	1093	1093
ARL16	0.104899	0.000513464	0.00114847	1093	1093
ARL17A	-0.165508	3.72E-08	1.47E-07	1093	1093
ARL17B	-0.0485909	0.108372	0.153813	1093	1024
ARL1	-0.243386	3.34E-16	2.91E-15	1093	1093
ARL2BP	0.101545	0.000773872	0.00168075	1093	1093
ARL2	0.226074	3.92E-14	2.84E-13	1093	1093
ARL3	-0.158243	1.45E-07	5.34E-07	1093	1093
ARL4A	0.0108153	0.72097	0.775078	1093	1093
ARL4C	0.44487	3.07E-54	9.10E-53	1093	1093
ARL4D	0.0275896	0.36216	0.439984	1093	1093
ARL5A	0.0210846	0.486211	0.563509	1093	1093
ARL5B	-0.0186971	0.536915	0.610694	1093	1093
ARL5C	0.0964285	0.00141403	0.00294328	1093	430
ARL6IP1	-0.171577	1.14E-08	4.76E-08	1093	1093
ARL6IP4	0.102415	0.000696528	0.00152311	1093	1093
ARL6IP5	-0.00125726	0.966883	0.974766	1093	1093
ARL6IP6	0.0490914	0.10478	0.14932	1093	1093
ARL6	-0.199948	2.55E-11	1.42E-10	1093	1093
ARL8A	-0.0575182	0.0573043	0.0871214	1093	1093
ARL8B	-0.146641	1.12E-06	3.68E-06	1093	1093
ARL9	0.148781	7.78E-07	2.60E-06	1093	1074
ARMC10	-0.196106	6.17E-11	3.30E-10	1093	1093
ARMC1	-0.0729521	0.0158525	0.0272339	1093	1093
ARMC2	0.018156	0.548766	0.621929	1093	1093
ARMC3	-0.0701956	0.0202915	0.034084	1093	1029
ARMC4	-0.11492	0.000140334	0.000344049	1093	981
ARMC5	-0.0176978	0.5589	0.631673	1093	1093
ARMC6	0.107722	0.000360193	0.000826092	1093	1093
ARMC7	0.0286218	0.344473	0.422238	1093	1093
ARMC8	-0.0354804	0.241186	0.310494	1093	1093
ARMC9	-0.0708593	0.0191339	0.0323201	1093	1093
ARMCX1	-0.121115	5.96E-05	0.000154555	1093	1093
ARMCX2	-0.106863	0.000401577	0.000914034	1093	1093
ARMCX3	-0.188809	3.14E-10	1.56E-09	1093	1093
ARMCX5	-0.267252	2.49E-19	2.68E-18	1093	1093
ARMCX6	-0.0855375	0.0046567	0.00886101	1093	1093
ARMS2	0.0578405	0.0559211	0.0851984	1093	445
ARNT2	-0.156959	1.83E-07	6.67E-07	1093	1093
ARNTL2	0.302891	1.26E-24	1.78E-23	1093	1093
ARNTL	-0.0079325	0.793355	0.835951	1093	1093
ARNT	-0.137105	5.39E-06	1.62E-05	1093	1093
ARPC1A	-0.0452671	0.134755	0.186487	1093	1093
ARPC1B	0.413452	2.25E-46	5.63E-45	1093	1093
ARPC2	0.470362	2.95E-61	1.01E-59	1093	1093
ARPC3	0.135518	6.93E-06	2.05E-05	1093	1093
ARPC4	0.286749	3.92E-22	4.93E-21	1093	1093
ARPC5L	0.157971	1.52E-07	5.60E-07	1093	1093
ARPC5	0.157784	1.58E-07	5.79E-07	1093	1093
ARPM1	0.228529	2.04E-14	1.52E-13	1093	1093
ARPP19	-0.217264	3.83E-13	2.53E-12	1093	1093
ARPP21	0.0285422	0.345817	0.423679	1093	644
ARR3	0.0407458	0.178272	0.238901	1093	281
ARRB1	-0.0698205	0.0209725	0.035108	1093	1093
ARRB2	0.654481	1.21E-134	1.52E-132	1093	1093
ARRDC1	0.0856562	0.00459965	0.00876072	1093	1093
ARRDC2	0.251469	3.17E-17	2.98E-16	1093	1093
ARRDC3	0.036499	0.227934	0.295679	1093	1093
ARRDC4	0.05444	0.0720045	0.106835	1093	1093
ARRDC5	0.449505	1.80E-55	5.49E-54	1093	1021
ARSA	0.155768	2.27E-07	8.17E-07	1093	1093
ARSB	0.4058	1.40E-44	3.38E-43	1093	1093
ARSD	-0.250958	3.69E-17	3.45E-16	1093	1093
ARSE	0.170169	1.51E-08	6.20E-08	1093	1091
ARSF	0.0466065	0.123582	0.17284	1093	585
ARSG	-0.268453	1.70E-19	1.84E-18	1093	1093
ARSH	-0.0706776	0.019445	0.032813	1093	1012
ARSI	0.311684	4.73E-26	7.14E-25	1093	1091
ARSJ	0.0981239	0.00116154	0.00245267	1093	1092
ARSK	-0.00555246	0.854517	0.887086	1093	1093
ART1	0.01311	0.665053	0.726197	1093	512
ART3	0.213071	1.09E-12	6.96E-12	1093	919
ART4	0.0311101	0.304143	0.379355	1093	879
ART5	0.0495555	0.101533	0.145156	1093	1062
ARTN	-0.0240538	0.426942	0.506178	1093	1090
ARV1	-0.174331	6.58E-09	2.81E-08	1093	1093
ARVCF	-0.0637356	0.0351294	0.0560863	1093	1093
ARX	-0.0574106	0.0577727	0.0877872	1093	884
AR	-0.179939	2.09E-09	9.49E-09	1093	1085
AS3MT	-0.180215	1.97E-09	8.99E-09	1093	1092
ASAH1	-0.0244925	0.418555	0.497346	1093	1093
ASAH2B	-0.116038	0.000120615	0.000299052	1093	1040
ASAH2	-0.182114	1.32E-09	6.15E-09	1093	1063
ASAM	0.224783	5.50E-14	3.95E-13	1093	1092
ASAP1IT1	-0.028237	0.351001	0.42891	1093	164
ASAP1	0.200578	2.21E-11	1.24E-10	1093	1093
ASAP2	-0.155786	2.27E-07	8.15E-07	1093	1093
ASAP3	0.00829864	0.784048	0.828213	1093	1093
ASB10	-0.00827633	0.784614	0.828588	1093	76
ASB11	-0.00698982	0.81745	0.856415	1093	77
ASB12	0.055331	0.0674623	0.100666	1093	792
ASB13	-0.176211	4.49E-09	1.96E-08	1093	1093
ASB14	-0.134541	8.07E-06	2.37E-05	1093	1092
ASB15	-0.153609	3.34E-07	1.18E-06	1093	460
ASB16	-0.237186	1.92E-15	1.58E-14	1093	1090
ASB17	0.00847676	0.779531	0.824719	1093	41
ASB18	0.0156369	0.605571	0.674172	1093	40
ASB1	-0.0339386	0.26226	0.333892	1093	1093
ASB2	0.440027	5.68E-53	1.64E-51	1093	1093
ASB3	-0.115132	0.000136366	0.000335136	1093	1093
ASB4	-0.0517352	0.0873429	0.127178	1093	576
ASB5	-0.115382	0.000131839	0.000324843	1093	372
ASB6	0.0285103	0.346357	0.424315	1093	1093
ASB7	-0.203539	1.10E-11	6.34E-11	1093	1093
ASB8	-0.236519	2.31E-15	1.89E-14	1093	1093
ASB9	0.130619	1.48E-05	4.18E-05	1093	1093
ASCC1	-0.0198342	0.512441	0.588336	1093	1093
ASCC2	0.196396	5.78E-11	3.10E-10	1093	1093
ASCC3	0.0273563	0.366235	0.444331	1093	1093
ASCL1	-0.120322	6.67E-05	0.000171889	1093	762
ASCL2	0.246997	1.18E-16	1.06E-15	1093	1093
ASCL3	0.0184426	0.542473	0.615985	1093	281
ASCL4	0.0206483	0.495279	0.57201	1093	788
ASF1A	-0.015429	0.610376	0.678364	1093	1093
ASF1B	0.106239	0.000434359	0.000982769	1093	1093
ASFMR1	0.00966663	0.749555	0.799116	1093	786
ASGR1	0.435301	9.36E-52	2.64E-50	1093	1089
ASGR2	0.56226	4.06E-92	2.58E-90	1093	1077
ASH1L	-0.257132	5.78E-18	5.68E-17	1093	1093
ASH2L	-0.162041	7.18E-08	2.74E-07	1093	1093
ASIP	0.338855	9.01E-31	1.57E-29	1093	729
ASL	0.0192558	0.524818	0.599813	1093	1093
ASMTL	0.0244831	0.418735	0.49753	1093	1093
ASMT	0.023463	0.438388	0.517738	1093	812
ASNA1	0.0406288	0.179522	0.240305	1093	1093
ASNSD1	-0.0379332	0.210166	0.275362	1093	1093
ASNS	0.0941483	0.0018335	0.00374295	1093	1093
ASPA	0.055511	0.0665742	0.0994812	1093	1057
ASPDH	0.0410945	0.174582	0.234455	1093	466
ASPG	0.0956481	0.00154645	0.00319385	1093	782
ASPHD1	0.00553584	0.854947	0.887351	1093	1091
ASPHD2	0.356253	4.73E-34	8.87E-33	1093	1093
ASPH	-0.0677529	0.0250936	0.0413035	1093	1093
ASPM	0.0511516	0.0909761	0.131792	1093	1093
ASPN	0.123117	4.48E-05	0.000118317	1093	1093
ASPRV1	0.092613	0.00217726	0.00439795	1093	1093
ASPSCR1	0.112036	0.000206094	0.000492917	1093	1093
ASRGL1	0.191715	1.66E-10	8.51E-10	1093	1093
ASS1	0.205719	6.56E-12	3.86E-11	1093	1093
ASTE1	-0.0465576	0.123977	0.173332	1093	1093
ASTL	-0.120028	6.95E-05	0.000178691	1093	993
ASTN1	-0.121309	5.80E-05	0.000150662	1093	1030
ASTN2	-0.229509	1.57E-14	1.18E-13	1093	1093
ASXL1	-0.0038785	0.898087	0.921058	1093	1093
ASXL2	-0.10452	0.000538157	0.00119971	1093	1093
ASXL3	-0.0385388	0.202972	0.267345	1093	1016
ASZ1	0.08635	0.00427867	0.00820441	1093	145
ATAD1	-0.179291	2.39E-09	1.08E-08	1093	1093
ATAD2B	-0.0878448	0.00365503	0.00710319	1093	1093
ATAD2	-0.0219858	0.467767	0.54575	1093	1093
ATAD3A	0.197128	4.89E-11	2.64E-10	1093	1093
ATAD3B	0.22595	4.05E-14	2.93E-13	1093	1093
ATAD3C	-0.0286886	0.343349	0.421013	1093	1093
ATAD5	-0.0317254	0.294674	0.369031	1093	1093
ATCAY	-0.024035	0.427303	0.506528	1093	423
ATE1	-0.185274	6.75E-10	3.25E-09	1093	1093
ATF1	-0.123369	4.32E-05	0.00011433	1093	1093
ATF2	-0.134618	7.98E-06	2.34E-05	1093	1093
ATF3	0.219233	2.32E-13	1.57E-12	1093	1093
ATF4	0.20115	1.93E-11	1.09E-10	1093	1093
ATF5	0.275507	1.72E-20	2.01E-19	1093	1093
ATF6B	-0.0341408	0.259425	0.330784	1093	1093
ATF6	-0.161189	8.42E-08	3.19E-07	1093	1093
ATF7IP2	0.0848431	0.00500345	0.00946452	1093	1093
ATF7IP	-0.104703	0.0005261	0.00117439	1093	1093
ATF7	-0.279804	4.15E-21	4.99E-20	1093	1093
ATG10	-0.0399141	0.187303	0.249302	1093	1093
ATG12	-0.0658311	0.0295342	0.0478583	1093	1093
ATG16L1	-0.125476	3.18E-05	8.59E-05	1093	1093
ATG16L2	0.104882	0.000514539	0.00115062	1093	1093
ATG2A	0.0155456	0.60768	0.675894	1093	1093
ATG2B	-0.22667	3.35E-14	2.44E-13	1093	1093
ATG3	0.244324	2.55E-16	2.24E-15	1093	1093
ATG4A	0.0123187	0.684146	0.742899	1093	1093
ATG4B	0.0979602	0.00118397	0.00249638	1093	1093
ATG4C	0.196929	5.11E-11	2.75E-10	1093	1093
ATG4D	-0.00159042	0.958114	0.96762	1093	1093
ATG5	0.0859119	0.00447893	0.00855261	1093	1093
ATG7	0.307958	1.93E-25	2.82E-24	1093	1093
ATG9A	0.105269	0.00049039	0.00110101	1093	1093
ATG9B	0.0336039	0.266997	0.339045	1093	1092
ATHL1	0.0381604	0.207447	0.272277	1093	1093
ATIC	-0.0505128	0.0950905	0.137122	1093	1093
ATL1	-0.0665892	0.0277078	0.045204	1093	1093
ATL2	-0.0937395	0.0019198	0.00390845	1093	1093
ATL3	0.0106122	0.725999	0.779527	1093	1093
ATMIN	-0.0896195	0.00302243	0.00596466	1093	1093
ATM	0.091367	0.00249858	0.00499889	1093	1093
ATN1	-0.0905016	0.00274664	0.00545351	1093	1093
ATOH1	0.0532915	0.0782244	0.115174	1093	31
ATOH7	0.0471311	0.119408	0.167712	1093	726
ATOH8	0.122382	4.98E-05	0.000130731	1093	1093
ATOX1	0.168574	2.06E-08	8.36E-08	1093	1093
ATP10A	0.291567	7.35E-23	9.60E-22	1093	1093
ATP10B	0.159285	1.20E-07	4.47E-07	1093	928
ATP10D	0.121142	5.94E-05	0.000154002	1093	1093
ATP11A	0.109417	0.000289921	0.000676237	1093	1093
ATP11B	0.156974	1.83E-07	6.65E-07	1093	1093
ATP11C	0.125901	2.99E-05	8.10E-05	1093	1093
ATP12A	0.0156273	0.605794	0.674276	1093	568
ATP13A1	0.122797	4.69E-05	0.000123662	1093	1093
ATP13A2	-0.0106761	0.724416	0.778159	1093	1093
ATP13A3	-0.0468383	0.121724	0.170537	1093	1093
ATP13A4	-0.0144293	0.633705	0.699547	1093	1068
ATP13A5	0.0444313	0.142113	0.195608	1093	940
ATP1A1	-0.0697578	0.0210881	0.0352782	1093	1093
ATP1A2	-0.184624	7.76E-10	3.71E-09	1093	1069
ATP1A3	0.0784262	0.00949102	0.0170638	1093	1088
ATP1A4	-0.0771992	0.0106757	0.0189776	1093	1016
ATP1B1	-0.137746	4.86E-06	1.47E-05	1093	1093
ATP1B2	-0.133152	1.00E-05	2.90E-05	1093	1092
ATP1B3	0.237932	1.56E-15	1.29E-14	1093	1093
ATP1B4	-0.00563098	0.852483	0.885387	1093	137
ATP2A1	0.035046	0.246999	0.317067	1093	1091
ATP2A2	-0.112474	0.000194535	0.000467046	1093	1093
ATP2A3	0.0431288	0.154188	0.210019	1093	1093
ATP2B1	-0.0887697	0.00331173	0.00648543	1093	1093
ATP2B2	0.0596011	0.0488451	0.0754154	1093	1070
ATP2B3	0.059854	0.0478932	0.0740819	1093	553
ATP2B4	0.00585838	0.846598	0.880907	1093	1093
ATP2C1	-0.0401265	0.184966	0.246707	1093	1093
ATP2C2	-0.0826392	0.0062637	0.0116462	1093	1093
ATP4A	0.0437743	0.14811	0.202755	1093	390
ATP4B	0.0319564	0.291171	0.365209	1093	456
ATP5A1	-0.0930872	0.00206525	0.0041847	1093	1093
ATP5B	-0.0263547	0.384051	0.46262	1093	1093
ATP5C1	0.0773268	0.0105467	0.0187682	1093	1093
ATP5D	0.0858109	0.00452628	0.00863403	1093	1093
ATP5EP2	0.0434469	0.15117	0.206368	1093	1093
ATP5E	0.12048	6.52E-05	0.000168244	1093	1093
ATP5F1	0.0482619	0.110786	0.156865	1093	1093
ATP5G1	0.085836	0.00451447	0.00861559	1093	1093
ATP5G2	-0.13509	7.41E-06	2.18E-05	1093	1093
ATP5G3	0.114243	0.000153705	0.000374553	1093	1093
ATP5H	0.012197	0.687099	0.745584	1093	1093
ATP5I	0.0341011	0.25998	0.331352	1093	1093
ATP5J2	0.122761	4.72E-05	0.000124278	1093	1093
ATP5J	0.0847525	0.00505038	0.00954882	1093	1093
ATP5L2	0.0564704	0.0619999	0.0933796	1093	565
ATP5L	0.101037	0.000822635	0.00177956	1093	1093
ATP5O	0.0734985	0.0150818	0.0260363	1093	1093
ATP5SL	-0.107547	0.000368293	0.000843134	1093	1093
ATP5S	-0.20453	8.70E-12	5.06E-11	1093	1093
ATP6AP1L	-0.109144	0.000300322	0.000698717	1093	1093
ATP6AP1	-0.112888	0.000184153	0.00044392	1093	1093
ATP6AP2	-0.0371402	0.219863	0.286429	1093	1093
ATP6V0A1	-0.107952	0.000349794	0.000804256	1093	1093
ATP6V0A2	-0.0269439	0.373507	0.451808	1093	1093
ATP6V0A4	-0.00015406	0.995941	0.997227	1093	1031
ATP6V0B	0.0883171	0.00347588	0.00677922	1093	1093
ATP6V0C	0.0661325	0.028796	0.0468051	1093	1093
ATP6V0D1	0.2323	7.38E-15	5.72E-14	1093	1093
ATP6V0D2	0.331195	2.16E-29	3.64E-28	1093	1084
ATP6V0E1	0.143842	1.80E-06	5.75E-06	1093	1093
ATP6V0E2	-0.146419	1.17E-06	3.81E-06	1093	1093
ATP6V1A	-0.0761424	0.0117994	0.0208101	1093	1093
ATP6V1B1	-0.0988779	0.00106322	0.00226069	1093	1093
ATP6V1B2	0.456691	2.03E-57	6.44E-56	1093	1093
ATP6V1C1	-0.0771082	0.0107686	0.0191327	1093	1093
ATP6V1C2	0.138095	4.60E-06	1.40E-05	1093	1093
ATP6V1D	-0.123018	4.54E-05	0.000119958	1093	1093
ATP6V1E1	-0.0273456	0.366423	0.444466	1093	1093
ATP6V1E2	-0.018236	0.547006	0.620248	1093	1093
ATP6V1F	0.210541	2.04E-12	1.27E-11	1093	1093
ATP6V1G1	-0.173243	8.18E-09	3.47E-08	1093	1093
ATP6V1G2	-0.152128	4.35E-07	1.50E-06	1093	1093
ATP6V1G3	0.10195	0.000736909	0.00160601	1093	156
ATP6V1H	-0.111088	0.000233404	0.000553572	1093	1093
ATP7A	-0.232988	6.12E-15	4.78E-14	1093	1093
ATP7B	-0.17463	6.19E-09	2.66E-08	1093	1093
ATP8A1	0.0515398	0.0885465	0.128744	1093	1093
ATP8A2	-0.0557015	0.0656446	0.0982962	1093	1083
ATP8B1	-0.320516	1.56E-27	2.49E-26	1093	1093
ATP8B2	0.0729417	0.0158676	0.0272551	1093	1093
ATP8B3	0.00915045	0.762515	0.810343	1093	1093
ATP8B4	0.408435	3.41E-45	8.38E-44	1093	1093
ATP8B5P	0.00948213	0.75418	0.803154	1093	1093
ATP9A	-0.215887	5.42E-13	3.54E-12	1093	1093
ATP9B	-0.149606	6.75E-07	2.28E-06	1093	1093
ATPAF1	-0.145783	1.30E-06	4.22E-06	1093	1093
ATPAF2	-0.0669604	0.0268494	0.0439245	1093	1093
ATPBD4	-0.164308	4.68E-08	1.83E-07	1093	1093
ATPIF1	0.04177	0.167598	0.226146	1093	1093
ATRIP	-0.190489	2.17E-10	1.10E-09	1093	1093
ATRNL1	-0.143477	1.91E-06	6.09E-06	1093	1075
ATRN	-0.157753	1.59E-07	5.82E-07	1093	1093
ATRX	-0.214095	8.48E-13	5.46E-12	1093	1093
ATR	-0.0901269	0.00286086	0.00566244	1093	1093
ATXN10	-0.147988	8.92E-07	2.97E-06	1093	1093
ATXN1L	-0.0714038	0.0182275	0.0309239	1093	1093
ATXN1	0.0721349	0.0170699	0.0291365	1093	1093
ATXN2L	0.0284647	0.347129	0.42508	1093	1093
ATXN2	-0.252367	2.43E-17	2.30E-16	1093	1093
ATXN3L	0.0047843	0.874464	0.902864	1093	32
ATXN3	-0.0681948	0.0241582	0.0399397	1093	1093
ATXN7L1	-0.0280837	0.353624	0.431539	1093	1093
ATXN7L2	0.136296	6.13E-06	1.83E-05	1093	1093
ATXN7L3B	-0.236039	2.64E-15	2.14E-14	1093	1093
ATXN7L3	-0.0552038	0.0680961	0.101507	1093	1093
ATXN7	-0.0581629	0.0545649	0.0833465	1093	1093
ATXN8OS	-0.0991594	0.00102852	0.00219248	1093	72
AUH	-0.1867	4.97E-10	2.41E-09	1093	1093
AUP1	0.161673	7.69E-08	2.93E-07	1093	1093
AURKAIP1	0.1269	2.58E-05	7.05E-05	1093	1093
AURKAPS1	0.122184	5.12E-05	0.000134142	1093	1093
AURKA	0.136176	6.24E-06	1.86E-05	1093	1093
AURKB	0.199405	2.90E-11	1.60E-10	1093	1093
AURKC	0.228596	2.00E-14	1.50E-13	1093	1091
AUTS2	-0.177809	3.24E-09	1.44E-08	1093	1093
AVEN	0.249156	6.27E-17	5.77E-16	1093	1093
AVIL	0.0924205	0.00222429	0.0044862	1093	1093
AVL9	-0.14489	1.51E-06	4.87E-06	1093	1093
AVPI1	0.245722	1.71E-16	1.51E-15	1093	1093
AVPR1A	-0.0185547	0.540022	0.613641	1093	1079
AVPR1B	0.0290128	0.337919	0.415341	1093	270
AVPR2	0.0392375	0.194897	0.258227	1093	1082
AVP	0.0188032	0.534607	0.608483	1093	41
AWAT1	-0.0223435	0.460553	0.5388	1093	286
AWAT2	0.100945	0.000831673	0.00179719	1093	618
AXIN1	0.0416887	0.168428	0.227099	1093	1093
AXIN2	-0.100652	0.000861444	0.00185774	1093	1093
AXL	0.466869	2.93E-60	9.89E-59	1093	1093
AZGP1	-0.219722	2.05E-13	1.39E-12	1093	1092
AZI1	0.080529	0.00773061	0.0141433	1093	1093
AZI2	-0.104908	0.000512853	0.00114723	1093	1093
AZIN1	-0.105957	0.000449991	0.00101654	1093	1093
AZU1	-0.111413	0.000223678	0.000531882	1093	917
B2M	0.589884	1.98E-103	1.58E-101	1093	1093
B3GALNT1	-0.184229	8.44E-10	4.01E-09	1093	1093
B3GALNT2	-0.00200408	0.947234	0.959131	1093	1093
B3GALT1	-0.157569	1.64E-07	6.00E-07	1093	796
B3GALT2	0.226279	3.71E-14	2.70E-13	1093	1065
B3GALT4	0.0912567	0.00252901	0.00505327	1093	1093
B3GALT5	-0.0259877	0.390711	0.469521	1093	1050
B3GALT6	0.00998821	0.741516	0.792432	1093	1093
B3GALTL	0.0175793	0.561537	0.634174	1093	1093
B3GAT1	0.178186	3.00E-09	1.34E-08	1093	1070
B3GAT2	-0.0474226	0.117137	0.164901	1093	1078
B3GAT3	0.128269	2.11E-05	5.83E-05	1093	1093
B3GNT1	-0.152328	4.20E-07	1.46E-06	1093	1093
B3GNT2	0.023922	0.42948	0.508648	1093	1093
B3GNT3	0.128865	1.93E-05	5.36E-05	1093	1078
B3GNT4	0.0983786	0.00112743	0.00238566	1093	1066
B3GNT5	0.275589	1.68E-20	1.96E-19	1093	1093
B3GNT6	-0.00184981	0.951291	0.962224	1093	291
B3GNT7	0.346167	3.99E-32	7.23E-31	1093	1093
B3GNT8	-0.0528172	0.0809177	0.118757	1093	1093
B3GNT9	0.181216	1.60E-09	7.37E-09	1093	1093
B3GNTL1	0.141796	2.52E-06	7.93E-06	1093	1093
B4GALNT1	0.169782	1.63E-08	6.67E-08	1093	1092
B4GALNT2	0.0444035	0.142363	0.195912	1093	851
B4GALNT3	-0.108604	0.000321836	0.000745159	1093	1093
B4GALNT4	-0.0678965	0.0247863	0.0408477	1093	1093
B4GALT1	0.0208009	0.492098	0.569065	1093	1093
B4GALT2	0.137623	4.96E-06	1.50E-05	1093	1093
B4GALT3	-0.0154101	0.610812	0.678699	1093	1093
B4GALT4	0.113243	0.000175671	0.000424894	1093	1093
B4GALT5	0.168424	2.12E-08	8.60E-08	1093	1093
B4GALT6	-0.041574	0.169603	0.228514	1093	1092
B4GALT7	0.130151	1.59E-05	4.46E-05	1093	1093
B9D1	-0.0901884	0.00284182	0.00562861	1093	1093
B9D2	0.0342303	0.258177	0.329485	1093	1093
BAALC	0.136674	5.77E-06	1.73E-05	1093	1093
BAAT	0.0634893	0.0358428	0.057078	1093	814
BACE1	0.0787205	0.0092249	0.0166245	1093	1093
BACE2	0.225297	4.81E-14	3.46E-13	1093	1093
BACH1	0.172675	9.17E-09	3.87E-08	1093	1093
BACH2	0.224939	5.28E-14	3.79E-13	1093	1093
BAD	0.0633844	0.0361504	0.057518	1093	1093
BAG1	-0.164082	4.88E-08	1.90E-07	1093	1093
BAG2	0.233918	4.74E-15	3.75E-14	1093	1093
BAG3	-0.100113	0.000918645	0.00197202	1093	1093
BAG4	-0.19178	1.63E-10	8.39E-10	1093	1093
BAG5	-0.165551	3.69E-08	1.46E-07	1093	1093
BAGE2	-0.0902679	0.00281739	0.00558352	1093	1005
BAGE	0.00436855	0.885294	0.911385	1093	177
BAHCC1	0.102423	0.000695831	0.00152208	1093	1093
BAHD1	-0.114402	0.000150451	0.000367244	1093	1093
BAI1	-0.00855033	0.777667	0.823208	1093	1085
BAI2	-0.165942	3.43E-08	1.36E-07	1093	1093
BAI3	-0.0925685	0.00218807	0.00441844	1093	985
BAIAP2L1	-0.0396645	0.190079	0.252574	1093	1093
BAIAP2L2	0.170875	1.31E-08	5.43E-08	1093	1089
BAIAP2	-0.154622	2.79E-07	9.92E-07	1093	1093
BAIAP3	-0.183496	9.87E-10	4.65E-09	1093	1093
BAK1	0.311275	5.52E-26	8.32E-25	1093	1093
BAMBI	0.0172798	0.568224	0.63995	1093	1093
BANF1	0.105606	0.000470215	0.0010589	1093	1093
BANF2	-0.00679113	0.822552	0.860363	1093	102
BANK1	0.358061	2.10E-34	3.97E-33	1093	1083
BANP	0.102389	0.000698722	0.00152774	1093	1093
BAP1	0.0405779	0.180068	0.240972	1093	1093
BARD1	-0.0857191	0.0045697	0.00870697	1093	1085
BARHL1	-0.0762394	0.0116921	0.0206334	1093	187
BARHL2	0.0502243	0.096997	0.139472	1093	152
BARX1	0.175207	5.51E-09	2.38E-08	1093	997
BARX2	-0.133336	9.74E-06	2.82E-05	1093	1091
BASE	0.0272249	0.368542	0.446339	1093	281
BASP1	0.20686	4.99E-12	2.98E-11	1093	1093
BAT1	-0.0148674	0.623434	0.690402	1093	1093
BAT2L1	-0.16353	5.42E-08	2.10E-07	1093	1093
BAT2L2	-0.123133	4.47E-05	0.00011806	1093	1093
BAT2	-0.00665757	0.825985	0.863066	1093	1093
BAT3	0.0497437	0.10024	0.143511	1093	1093
BAT4	0.0253562	0.402331	0.481046	1093	1093
BAT5	0.0757415	0.0122524	0.0215412	1093	1093
BATF2	0.464104	1.77E-59	5.88E-58	1093	1093
BATF3	0.480668	2.88E-64	1.06E-62	1093	1093
BATF	0.180491	1.86E-09	8.51E-09	1093	1093
BAX	0.286433	4.37E-22	5.49E-21	1093	1093
BAZ1A	0.0201113	0.506565	0.582852	1093	1093
BAZ1B	-0.0774741	0.0103994	0.0185274	1093	1093
BAZ2A	-0.158563	1.37E-07	5.06E-07	1093	1093
BAZ2B	-0.249078	6.42E-17	5.90E-16	1093	1093
BBC3	0.0531896	0.0787967	0.115889	1093	1093
BBOX1	0.0728276	0.016033	0.027511	1093	1033
BBS10	-0.247824	9.26E-17	8.38E-16	1093	1093
BBS12	-0.104575	0.000534454	0.00119224	1093	1093
BBS1	-0.273063	3.84E-20	4.34E-19	1093	1093
BBS2	-0.153103	3.66E-07	1.28E-06	1093	1093
BBS4	-0.207046	4.77E-12	2.85E-11	1093	1093
BBS5	-0.150368	5.91E-07	2.01E-06	1093	1093
BBS7	-0.0435796	0.149923	0.204847	1093	1093
BBS9	-0.0974604	0.00125494	0.0026328	1093	1093
BBX	-0.151942	4.49E-07	1.55E-06	1093	1093
BCAM	-0.208195	3.62E-12	2.19E-11	1093	1093
BCAN	0.0139371	0.645327	0.709384	1093	1079
BCAP29	-0.0429074	0.156316	0.212673	1093	1093
BCAP31	0.0579394	0.0555022	0.0846008	1093	1093
BCAR1	0.103558	0.000605864	0.00133875	1093	1093
BCAR3	-0.00302314	0.920477	0.938637	1093	1093
BCAR4	-0.0114259	0.70593	0.762038	1093	541
BCAS1	-0.169076	1.87E-08	7.62E-08	1093	1092
BCAS2	0.0132642	0.661357	0.722788	1093	1093
BCAS3	-0.0991515	0.00102948	0.00219406	1093	1093
BCAS4	0.219887	1.96E-13	1.34E-12	1093	1093
BCAT1	0.499892	3.65E-70	1.49E-68	1093	1093
BCAT2	-0.176256	4.45E-09	1.95E-08	1093	1093
BCCIP	0.0180102	0.551982	0.624906	1093	1093
BCDIN3D	-0.288088	2.47E-22	3.13E-21	1093	1093
BCHE	-0.0075894	0.802103	0.843147	1093	1077
BCKDHA	-0.0240901	0.426243	0.505467	1093	1093
BCKDHB	-0.251102	3.53E-17	3.31E-16	1093	1093
BCKDK	-0.0266226	0.379235	0.457808	1093	1093
BCL10	0.0072682	0.810316	0.849912	1093	1093
BCL11A	0.15617	2.11E-07	7.63E-07	1093	1091
BCL11B	0.389218	7.46E-41	1.65E-39	1093	1093
BCL2A1	0.647733	5.03E-131	5.96E-129	1093	1093
BCL2L10	-0.00847093	0.779678	0.824817	1093	982
BCL2L11	-0.135907	6.51E-06	1.94E-05	1093	1093
BCL2L12	0.244211	2.64E-16	2.31E-15	1093	1093
BCL2L13	-0.109439	0.000289103	0.000674641	1093	1093
BCL2L14	0.285271	6.52E-22	8.12E-21	1093	1074
BCL2L15	-0.0125921	0.677527	0.737181	1093	1092
BCL2L1	-0.00997743	0.741785	0.792635	1093	1093
BCL2L2	-0.112283	0.000199484	0.000477791	1093	1093
BCL2	-0.230457	1.22E-14	9.27E-14	1093	1093
BCL3	0.215033	6.71E-13	4.36E-12	1093	1093
BCL6B	0.106045	0.000445092	0.00100615	1093	1093
BCL6	0.0691156	0.0223059	0.0371397	1093	1093
BCL7A	-0.235061	3.46E-15	2.78E-14	1093	1093
BCL7B	0.145065	1.47E-06	4.74E-06	1093	1093
BCL7C	0.0799487	0.0081846	0.0148989	1093	1093
BCL8	-0.0556149	0.0660657	0.0988533	1093	962
BCL9L	0.0987199	0.00108317	0.00229923	1093	1093
BCL9	-0.220426	1.71E-13	1.17E-12	1093	1093
BCLAF1	-0.228841	1.88E-14	1.41E-13	1093	1093
BCMO1	0.11795	9.28E-05	0.000234324	1093	1006
BCO2	0.0754518	0.0125892	0.0220813	1093	1090
BCORL1	-0.194556	8.76E-11	4.63E-10	1093	1093
BCORL2	-0.014004	0.643741	0.708206	1093	17
BCOR	-0.137991	4.68E-06	1.42E-05	1093	1093
BCR	-0.0139864	0.644159	0.708526	1093	1093
BCS1L	0.114957	0.000139619	0.000342463	1093	1093
BCYRN1	0.0150653	0.618817	0.68601	1093	11
BDH1	-0.137721	4.88E-06	1.48E-05	1093	1093
BDH2	0.0135114	0.65545	0.718162	1093	1093
BDKRB1	0.170275	1.48E-08	6.08E-08	1093	1090
BDKRB2	0.0650795	0.031446	0.0506833	1093	1093
BDNFOS	-0.215399	6.12E-13	3.99E-12	1093	1093
BDNF	-0.0916732	0.00241583	0.0048415	1093	1076
BDP1	-0.18869	3.22E-10	1.60E-09	1093	1093
BEAN	0.181261	1.58E-09	7.31E-09	1093	1093
BECN1	-0.194764	8.36E-11	4.42E-10	1093	1093
BEGAIN	-0.0475381	0.116246	0.163773	1093	1089
BEND2	0.000275427	0.992743	0.994947	1093	125
BEND3	-0.0138061	0.648435	0.712024	1093	1093
BEND4	0.257359	5.39E-18	5.31E-17	1093	845
BEND5	-0.0410663	0.174879	0.234822	1093	1093
BEND6	0.274974	2.05E-20	2.38E-19	1093	1093
BEND7	-0.0107264	0.72317	0.777028	1093	1093
BEST1	0.371156	4.98E-37	1.01E-35	1093	1093
BEST2	0.0256826	0.396298	0.475129	1093	352
BEST3	-0.0562025	0.0632501	0.0950993	1093	905
BEST4	-0.0030817	0.918942	0.937494	1093	1073
BET1L	-0.049976	0.098662	0.141613	1093	1093
BET1	-0.0896177	0.00302301	0.00596523	1093	1093
BET3L	0.329895	3.67E-29	6.14E-28	1093	826
BEX1	-0.119979	7.00E-05	0.00017988	1093	1033
BEX2	-0.0598527	0.0478981	0.0740835	1093	1093
BEX4	-0.114597	0.000146565	0.000358455	1093	1093
BEX5	-0.00428099	0.887577	0.913083	1093	1089
BEYLA	-0.0166725	0.581901	0.652656	1093	11
BFAR	-0.124721	3.55E-05	9.53E-05	1093	1093
BFSP1	0.033967	0.26186	0.333489	1093	1093
BFSP2	0.205622	6.71E-12	3.95E-11	1093	943
BGLAP	0.0410413	0.175142	0.235113	1093	1093
BGN	0.278336	6.77E-21	8.06E-20	1093	1093
BHLHA15	0.112426	0.000195772	0.000469792	1093	1041
BHLHB9	-0.250767	3.90E-17	3.64E-16	1093	1093
BHLHE22	0.290961	9.09E-23	1.18E-21	1093	1088
BHLHE23	0.00877136	0.772077	0.818322	1093	11
BHLHE40	-0.133975	8.82E-06	2.57E-05	1093	1093
BHLHE41	0.137234	5.28E-06	1.59E-05	1093	1093
BHMT2	0.142222	2.35E-06	7.42E-06	1093	1091
BHMT	-0.0341526	0.25926	0.330637	1093	858
BICC1	0.173919	7.15E-09	3.05E-08	1093	1087
BICD1	0.107461	0.00037232	0.000851288	1093	1093
BICD2	0.129506	1.75E-05	4.90E-05	1093	1093
BID	0.217836	3.31E-13	2.21E-12	1093	1093
BIK	-0.15675	1.90E-07	6.91E-07	1093	1093
BIN1	0.405982	1.27E-44	3.07E-43	1093	1093
BIN2	0.701406	1.26E-162	2.64E-160	1093	1093
BIN3	0.136071	6.35E-06	1.89E-05	1093	1093
BIRC2	0.097129	0.00130414	0.00272826	1093	1093
BIRC3	0.417002	3.20E-47	8.14E-46	1093	1093
BIRC5	0.141844	2.50E-06	7.87E-06	1093	1093
BIRC6	-0.126999	2.54E-05	6.96E-05	1093	1093
BIRC7	0.459257	3.98E-58	1.29E-56	1093	981
BIRC8	-0.049204	0.103985	0.148329	1093	17
BIVM	0.0123396	0.683638	0.742468	1093	1093
BLCAP	-0.0205448	0.497444	0.574193	1093	1093
BLID	0.037448	0.216061	0.282114	1093	89
BLK	0.303457	1.02E-24	1.45E-23	1093	981
BLMH	0.00819548	0.786667	0.830162	1093	1093
BLM	0.0968813	0.00134207	0.00280392	1093	1093
BLNK	0.208779	3.14E-12	1.91E-11	1093	1093
BLOC1S1	0.0847017	0.00507685	0.00959258	1093	1093
BLOC1S2	0.15177	4.63E-07	1.60E-06	1093	1093
BLOC1S3	0.0701906	0.0203004	0.0340963	1093	1093
BLVRA	0.0458349	0.129928	0.180724	1093	1093
BLVRB	0.0902836	0.00281259	0.00557511	1093	1093
BLZF1	-0.242697	4.07E-16	3.52E-15	1093	1093
BMF	0.110828	0.000241441	0.000570888	1093	1093
BMI1	-0.24765	9.75E-17	8.80E-16	1093	1093
BMP10	0.00526474	0.861978	0.892992	1093	66
BMP15	0.00305465	0.919651	0.93794	1093	103
BMP1	0.331986	1.56E-29	2.64E-28	1093	1093
BMP2K	0.115189	0.000135316	0.000332718	1093	1093
BMP2	0.230196	1.30E-14	9.91E-14	1093	1091
BMP3	0.0252172	0.404917	0.483764	1093	846
BMP4	-0.0175252	0.56274	0.63523	1093	1093
BMP5	-0.0745779	0.0136555	0.0237674	1093	851
BMP6	0.202421	1.43E-11	8.15E-11	1093	1092
BMP7	0.146435	1.16E-06	3.80E-06	1093	1091
BMP8A	0.0589503	0.0513678	0.0789656	1093	1093
BMP8B	0.0117424	0.69818	0.755048	1093	1092
BMPER	0.037196	0.21917	0.285673	1093	1082
BMPR1A	-0.180428	1.88E-09	8.62E-09	1093	1093
BMPR1B	-0.160514	9.54E-08	3.60E-07	1093	1092
BMPR2	-0.133342	9.73E-06	2.82E-05	1093	1093
BMS1P4	-0.109046	0.000304132	0.000706358	1093	1090
BMS1P5	-0.173357	8.00E-09	3.39E-08	1093	1093
BMS1	0.070302	0.0201019	0.0337979	1093	1093
BMX	-0.00981792	0.74577	0.795922	1093	1069
BNC1	0.0279761	0.355471	0.43332	1093	1036
BNC2	0.213649	9.48E-13	6.08E-12	1093	1093
BNIP1	0.049583	0.101344	0.144916	1093	1093
BNIP2	0.207199	4.60E-12	2.75E-11	1093	1093
BNIP3L	-0.103816	0.000586921	0.00130007	1093	1093
BNIP3	-0.0423642	0.161631	0.219178	1093	1093
BNIPL	-0.248302	8.06E-17	7.34E-16	1093	1093
BOC	0.142958	2.08E-06	6.61E-06	1093	1093
BOD1L	-0.177204	3.67E-09	1.62E-08	1093	1093
BOD1	-0.0805252	0.0077335	0.0141467	1093	1093
BOK	-0.0305673	0.312662	0.388394	1093	1093
BOLA1	-0.0147186	0.626915	0.693536	1093	1093
BOLA2	0.14648	1.15E-06	3.77E-06	1093	1093
BOLA3	0.140848	2.95E-06	9.19E-06	1093	1093
BOLL	0.0071431	0.81352	0.852696	1093	411
BOP1	0.152107	4.36E-07	1.51E-06	1093	1093
BPESC1	0.0171268	0.571655	0.64324	1093	91
BPGM	0.0680532	0.0244546	0.0403737	1093	1093
BPHL	-0.178395	2.87E-09	1.28E-08	1093	1093
BPIL1	-0.0951093	0.00164445	0.00338446	1093	946
BPIL2	0.0731513	0.0155677	0.0267861	1093	190
BPIL3	-0.0239035	0.429837	0.508966	1093	179
BPI	0.116332	0.000115871	0.000288	1093	830
BPNT1	-0.114318	0.000152155	0.000371044	1093	1093
BPTF	-0.189446	2.73E-10	1.37E-09	1093	1093
BRAF	-0.194117	9.68E-11	5.08E-10	1093	1093
BRAP	-0.234915	3.61E-15	2.89E-14	1093	1093
BRCA1	-0.121859	5.36E-05	0.000140036	1093	1093
BRCA2	0.0591794	0.0504675	0.0776883	1093	1093
BRCC3	-0.109687	0.000279995	0.00065513	1093	1093
BRD1	-0.0675373	0.0255611	0.0419873	1093	1093
BRD2	-0.0991782	0.00102624	0.00218784	1093	1093
BRD3	-0.184415	8.12E-10	3.87E-09	1093	1093
BRD4	0.0592339	0.0502555	0.0774033	1093	1093
BRD7P3	0.08674	0.00410731	0.00790516	1093	571
BRD7	0.0583438	0.0538159	0.0823584	1093	1093
BRD8	-0.21408	8.52E-13	5.48E-12	1093	1093
BRD9	0.0736951	0.0148126	0.0256133	1093	1093
BRDT	-0.0633622	0.0362156	0.0576092	1093	674
BREA2	0.0406716	0.179064	0.239787	1093	1074
BRE	0.0724174	0.0166401	0.0284704	1093	1093
BRF1	-0.0352163	0.244708	0.314526	1093	1093
BRF2	-0.0607427	0.0446707	0.0695617	1093	1093
BRI3BP	-0.0150718	0.618668	0.685916	1093	1093
BRI3	0.418998	1.06E-47	2.73E-46	1093	1093
BRIP1	-0.0161726	0.593273	0.663269	1093	1093
BRIX1	-0.0139169	0.645805	0.709833	1093	1093
BRMS1L	-0.028625	0.344419	0.422197	1093	1093
BRMS1	0.150988	5.31E-07	1.82E-06	1093	1093
BRP44L	0.149109	7.36E-07	2.47E-06	1093	1093
BRP44	-0.111676	0.000216088	0.00051511	1093	1093
BRPF1	0.073483	0.0151033	0.0260689	1093	1093
BRPF3	-0.219653	2.08E-13	1.42E-12	1093	1093
BRS3	-0.038745	0.200564	0.264605	1093	225
BRSK1	-0.06235	0.0393057	0.0620511	1093	1093
BRSK2	-0.0403924	0.182069	0.243359	1093	1054
BRWD1	-0.261687	1.43E-18	1.46E-17	1093	1093
BRWD3	-0.0971284	0.00130423	0.00272826	1093	1093
BSCL2	-0.0441417	0.144734	0.198767	1093	1093
BSDC1	-0.146551	1.14E-06	3.73E-06	1093	1093
BSG	0.0118108	0.696509	0.753564	1093	1093
BSND	0.0689866	0.0225578	0.0375342	1093	609
BSN	-0.189344	2.79E-10	1.40E-09	1093	1091
BSPRY	-0.122393	4.97E-05	0.000130584	1093	1092
BST1	0.478882	9.75E-64	3.53E-62	1093	1093
BST2	0.309936	9.16E-26	1.37E-24	1093	1093
BSX	0.000312811	0.991758	0.994323	1093	18
BTAF1	-0.0385513	0.202826	0.267187	1093	1093
BTBD10	-0.136428	6.00E-06	1.79E-05	1093	1093
BTBD11	0.0538396	0.0752036	0.111026	1093	1093
BTBD12	-0.0483414	0.110199	0.15616	1093	1093
BTBD16	0.0072469	0.810861	0.850263	1093	654
BTBD17	0.0246456	0.415652	0.494392	1093	279
BTBD18	-0.0490122	0.105342	0.149995	1093	969
BTBD19	0.266506	3.15E-19	3.37E-18	1093	1088
BTBD1	-0.0983093	0.00113662	0.00240333	1093	1093
BTBD2	-0.0231351	0.444816	0.523733	1093	1093
BTBD3	-0.0871386	0.0039386	0.00760588	1093	1093
BTBD6	0.0646126	0.0326862	0.0524974	1093	1093
BTBD7	-0.237311	1.86E-15	1.53E-14	1093	1093
BTBD8	-0.201049	1.98E-11	1.11E-10	1093	1048
BTBD9	-0.26365	7.74E-19	8.07E-18	1093	1093
BTC	-0.0709462	0.0189867	0.032093	1093	1054
BTD	-0.156593	1.96E-07	7.09E-07	1093	1093
BTF3L1	-0.0884357	0.00343216	0.00670107	1093	242
BTF3L4	0.00993532	0.742837	0.793548	1093	1093
BTF3	-0.216789	4.31E-13	2.85E-12	1093	1093
BTG1	0.149546	6.82E-07	2.30E-06	1093	1093
BTG2	-0.123341	4.34E-05	0.000114741	1093	1093
BTG3	0.224377	6.12E-14	4.37E-13	1093	1093
BTG4	-0.0499309	0.0989665	0.14199	1093	271
BTK	0.72274	2.99E-177	8.62E-175	1093	1093
BTLA	0.440336	4.72E-53	1.37E-51	1093	1077
BTN1A1	0.20836	3.47E-12	2.11E-11	1093	857
BTN2A1	0.247306	1.08E-16	9.69E-16	1093	1093
BTN2A2	0.396534	1.80E-42	4.13E-41	1093	1093
BTN2A3	0.247112	1.14E-16	1.02E-15	1093	1092
BTN3A1	0.461468	9.68E-59	3.15E-57	1093	1093
BTN3A2	0.437547	2.48E-52	7.10E-51	1093	1093
BTN3A3	0.457408	1.29E-57	4.12E-56	1093	1093
BTNL2	0.0220205	0.467063	0.545024	1093	279
BTNL3	0.13766	4.93E-06	1.49E-05	1093	326
BTNL8	0.28657	4.17E-22	5.24E-21	1093	667
BTNL9	-0.0696269	0.0213315	0.0356587	1093	1093
BTRC	-0.273739	3.08E-20	3.52E-19	1093	1093
BUB1B	0.0669043	0.0269777	0.0441201	1093	1093
BUB1	0.123015	4.55E-05	0.000119985	1093	1093
BUB3	-0.137038	5.45E-06	1.64E-05	1093	1093
BUD13	0.151617	4.76E-07	1.64E-06	1093	1093
BUD31	0.113609	0.0001673	0.000405866	1093	1093
BVES	0.103897	0.000581149	0.00128828	1093	1093
BYSL	0.0690595	0.0224151	0.037306	1093	1093
BZRAP1	-0.0269192	0.373945	0.45223	1093	1093
BZW1	-0.201848	1.64E-11	9.28E-11	1093	1093
BZW2	-0.0377283	0.212641	0.278135	1093	1093
C10orf105	0.26386	7.25E-19	7.57E-18	1093	1085
C10orf107	-0.14467	1.57E-06	5.05E-06	1093	1039
C10orf108	0.0654895	0.0303903	0.049131	1093	1024
C10orf10	0.290032	1.26E-22	1.61E-21	1093	1093
C10orf110	0.0766353	0.0112629	0.0199287	1093	1091
C10orf111	0.0187425	0.535928	0.60971	1093	1078
C10orf113	0.0193628	0.522516	0.59769	1093	227
C10orf114	0.113607	0.00016735	0.000405937	1093	1093
C10orf116	-0.0773246	0.0105489	0.0187705	1093	1093
C10orf118	-0.15114	5.17E-07	1.77E-06	1093	1093
C10orf119	0.0418503	0.166783	0.225196	1093	1093
C10orf11	0.263491	8.13E-19	8.47E-18	1093	1093
C10orf120	0.0338233	0.263885	0.335749	1093	32
C10orf122	-0.0112176	0.71105	0.766416	1093	158
C10orf125	0.472304	8.14E-62	2.82E-60	1093	1093
C10orf128	0.382736	1.87E-39	4.01E-38	1093	1069
C10orf129	-0.0495514	0.101562	0.145186	1093	339
C10orf12	-0.0866549	0.00414415	0.00796845	1093	1093
C10orf131	0.00143569	0.962186	0.970857	1093	832
C10orf137	-0.0516608	0.0877995	0.127778	1093	1093
C10orf140	-0.0720741	0.0171637	0.0292867	1093	1093
C10orf18	-0.0649562	0.0317697	0.0511436	1093	1093
C10orf25	0.199894	2.58E-11	1.44E-10	1093	1093
C10orf26	-0.00649481	0.830174	0.866726	1093	1093
C10orf27	0.0443856	0.142524	0.19608	1093	470
C10orf28	0.119644	7.33E-05	0.000187734	1093	1093
C10orf2	-0.010263	0.734668	0.786949	1093	1093
C10orf32	-0.203155	1.21E-11	6.91E-11	1093	1093
C10orf35	-0.0327613	0.279182	0.35223	1093	1093
C10orf40	0.0409132	0.176493	0.236675	1093	99
C10orf41	0.149902	6.41E-07	2.17E-06	1093	1093
C10orf46	-0.0367261	0.225052	0.292301	1093	1093
C10orf47	-0.063056	0.0371277	0.0589174	1093	1093
C10orf4	-0.114504	0.000148407	0.000362562	1093	1093
C10orf50	0.236678	2.22E-15	1.81E-14	1093	544
C10orf53	0.00373132	0.901934	0.924173	1093	62
C10orf54	0.531982	6.92E-81	3.49E-79	1093	1093
C10orf55	0.376157	4.59E-38	9.51E-37	1093	1086
C10orf57	-0.273164	3.71E-20	4.21E-19	1093	1093
C10orf58	-0.0797143	0.00837467	0.0152188	1093	1093
C10orf62	-0.0640054	0.0343615	0.0549386	1093	329
C10orf67	0.0417042	0.16827	0.2269	1093	697
C10orf68	-0.0869348	0.00402404	0.00775674	1093	1085
C10orf71	-0.0437171	0.148641	0.203399	1093	101
C10orf72	0.10262	0.000679371	0.00148818	1093	1093
C10orf75	-0.0368544	0.223434	0.290442	1093	1093
C10orf76	-0.0248679	0.411457	0.490154	1093	1093
C10orf78	0.0455246	0.132549	0.183827	1093	1093
C10orf79	-0.2036	1.09E-11	6.26E-11	1093	1092
C10orf81	0.0874689	0.00380356	0.0073691	1093	1092
C10orf82	-0.102852	0.000660451	0.00144973	1093	968
C10orf84	-0.107943	0.000350186	0.000804971	1093	1093
C10orf88	-0.162208	6.96E-08	2.66E-07	1093	1093
C10orf90	0.0159779	0.597729	0.667289	1093	960
C10orf91	0.134009	8.77E-06	2.56E-05	1093	851
C10orf93	-0.201498	1.78E-11	1.00E-10	1093	935
C10orf95	0.0299048	0.323271	0.399946	1093	1092
C10orf96	-0.0121226	0.688909	0.747186	1093	70
C10orf99	0.101206	0.000806102	0.00174624	1093	196
C11orf10	0.166435	3.12E-08	1.24E-07	1093	1093
C11orf16	0.145666	1.32E-06	4.30E-06	1093	860
C11orf17	0.080292	0.00791325	0.0144402	1093	1093
C11orf1	-0.146141	1.22E-06	3.98E-06	1093	1093
C11orf20	0.0877189	0.00370418	0.00719176	1093	756
C11orf21	0.502369	5.96E-71	2.48E-69	1093	1071
C11orf24	0.276292	1.33E-20	1.56E-19	1093	1093
C11orf2	0.0757346	0.0122603	0.0215509	1093	1093
C11orf30	-0.134531	8.09E-06	2.37E-05	1093	1093
C11orf31	0.0621896	0.0398154	0.0627821	1093	1093
C11orf34	0.112396	0.000196545	0.00047148	1093	480
C11orf35	-0.0865999	0.00416814	0.00801077	1093	1093
C11orf36	-0.000805095	0.97879	0.984014	1093	95
C11orf41	0.217307	3.79E-13	2.51E-12	1093	1093
C11orf42	-0.152964	3.75E-07	1.31E-06	1093	812
C11orf45	0.289509	1.51E-22	1.93E-21	1093	1093
C11orf46	-0.20228	1.48E-11	8.40E-11	1093	1093
C11orf48	0.143311	1.96E-06	6.25E-06	1093	1093
C11orf49	-0.17563	5.06E-09	2.20E-08	1093	1093
C11orf51	0.102728	0.000670516	0.00147022	1093	1093
C11orf52	-0.188633	3.26E-10	1.62E-09	1093	1093
C11orf53	0.134373	8.29E-06	2.42E-05	1093	953
C11orf54	-0.132638	1.08E-05	3.12E-05	1093	1093
C11orf57	-0.0896568	0.00301028	0.0059419	1093	1093
C11orf58	-0.246419	1.39E-16	1.24E-15	1093	1093
C11orf59	0.142406	2.28E-06	7.21E-06	1093	1093
C11orf61	-0.0171819	0.570418	0.641991	1093	1093
C11orf63	0.010421	0.730742	0.783577	1093	1093
C11orf64	-0.0620894	0.0401366	0.0632093	1093	5
C11orf65	-0.0479559	0.11307	0.159644	1093	1084
C11orf66	0.0433497	0.152087	0.207508	1093	1091
C11orf67	-0.0265412	0.380695	0.459235	1093	1093
C11orf68	0.183511	9.84E-10	4.63E-09	1093	1093
C11orf70	-0.0498337	0.0996266	0.142754	1093	1088
C11orf71	-0.0238705	0.430473	0.509645	1093	1093
C11orf73	0.170829	1.32E-08	5.47E-08	1093	1093
C11orf74	-0.000390388	0.989714	0.992472	1093	1093
C11orf75	0.444586	3.65E-54	1.08E-52	1093	1093
C11orf80	0.0147654	0.625819	0.692453	1093	1093
C11orf82	0.0944415	0.0017738	0.00363433	1093	1093
C11orf83	0.107047	0.000392374	0.0008943	1093	1093
C11orf84	0.128095	2.16E-05	5.97E-05	1093	1093
C11orf85	0.0393124	0.194046	0.257336	1093	479
C11orf86	0.191019	1.93E-10	9.85E-10	1093	447
C11orf87	0.0340905	0.260128	0.331492	1093	671
C11orf88	-0.0091776	0.761832	0.809785	1093	953
C11orf90	0.0976536	0.00122705	0.00258046	1093	746
C11orf92	0.0605597	0.0453188	0.0704925	1093	1083
C11orf93	0.141961	2.46E-06	7.73E-06	1093	1074
C11orf94	0.00202764	0.946615	0.9586	1093	129
C11orf95	0.02817	0.352145	0.430046	1093	1093
C11orf9	0.0303602	0.315954	0.392122	1093	1093
C12orf10	-0.115657	0.000127013	0.000313873	1093	1093
C12orf11	0.0317513	0.29428	0.368604	1093	1093
C12orf12	-0.0245695	0.417094	0.495814	1093	33
C12orf23	-0.121169	5.92E-05	0.000153504	1093	1093
C12orf24	0.0331177	0.273983	0.346649	1093	1093
C12orf26	-0.12377	4.08E-05	0.000108354	1093	1093
C12orf27	-0.0629785	0.0373617	0.0592514	1093	211
C12orf29	-0.248828	6.91E-17	6.33E-16	1093	1093
C12orf32	-0.013274	0.661124	0.722695	1093	1093
C12orf34	-0.177084	3.76E-09	1.66E-08	1093	1093
C12orf35	0.0612707	0.042844	0.0670665	1093	1093
C12orf36	0.0797148	0.00837423	0.0152188	1093	291
C12orf39	0.0172508	0.568875	0.640576	1093	481
C12orf40	-0.00542017	0.857946	0.889743	1093	179
C12orf41	-0.15254	4.04E-07	1.41E-06	1093	1093
C12orf42	0.118814	8.23E-05	0.000209367	1093	724
C12orf43	-0.0978688	0.00119667	0.00252157	1093	1093
C12orf44	0.0923286	0.00224709	0.0045281	1093	1093
C12orf45	0.13435	8.32E-06	2.43E-05	1093	1093
C12orf47	0.00374284	0.901633	0.923958	1093	1093
C12orf48	0.0548675	0.0697945	0.103838	1093	1093
C12orf49	-0.0431603	0.153887	0.209653	1093	1093
C12orf4	0.123454	4.27E-05	0.00011307	1093	1093
C12orf50	-0.0167049	0.581167	0.652014	1093	352
C12orf51	-0.226062	3.93E-14	2.85E-13	1093	1093
C12orf52	-0.0739853	0.0144231	0.0249911	1093	1093
C12orf53	-0.0759033	0.0120678	0.0212454	1093	1083
C12orf54	0.00777087	0.797473	0.839193	1093	587
C12orf56	0.0145071	0.631875	0.698052	1093	404
C12orf57	0.0236549	0.434651	0.513835	1093	1093
C12orf59	0.587686	1.73E-102	1.34E-100	1093	1092
C12orf5	0.26182	1.37E-18	1.40E-17	1093	1093
C12orf60	-0.196288	5.92E-11	3.17E-10	1093	1093
C12orf61	0.0236648	0.434457	0.513683	1093	1091
C12orf62	0.0734157	0.0151964	0.0262095	1093	1093
C12orf63	0.0710218	0.0188593	0.0318991	1093	1019
C12orf65	0.0439562	0.14643	0.200851	1093	1093
C12orf66	-0.233382	5.49E-15	4.32E-14	1093	1093
C12orf68	0.0359167	0.235445	0.304094	1093	1093
C12orf69	-0.107505	0.000370226	0.000847079	1093	1081
C12orf70	0.320073	1.86E-27	2.95E-26	1093	990
C12orf71	0.0166779	0.581779	0.652591	1093	790
C12orf72	-0.195977	6.35E-11	3.40E-10	1093	1093
C12orf73	-0.135964	6.46E-06	1.92E-05	1093	1093
C12orf74	0.143209	2.00E-06	6.36E-06	1093	617
C12orf75	0.181849	1.40E-09	6.48E-09	1093	1093
C12orf76	-0.140408	3.17E-06	9.83E-06	1093	1093
C12orf77	0.123706	4.12E-05	0.000109257	1093	311
C13orf15	0.323824	4.22E-28	6.83E-27	1093	1093
C13orf16	0.224423	6.05E-14	4.32E-13	1093	983
C13orf18	0.506454	2.90E-72	1.24E-70	1093	1093
C13orf1	-0.0805915	0.00768309	0.0140684	1093	1093
C13orf23	-0.021284	0.482096	0.559488	1093	1093
C13orf26	0.056612	0.0613474	0.0925146	1093	250
C13orf27	0.0829752	0.00605475	0.0112837	1093	1093
C13orf28	0.0252043	0.405156	0.483935	1093	23
C13orf29	0.0919127	0.00235288	0.00472899	1093	1093
C13orf30	0.039454	0.192443	0.255395	1093	596
C13orf31	0.357388	2.84E-34	5.37E-33	1093	1093
C13orf33	0.222658	9.59E-14	6.73E-13	1093	1093
C13orf34	0.0681036	0.0243488	0.0402182	1093	1093
C13orf35	0.052156	0.0847972	0.123829	1093	241
C13orf36	-0.00585896	0.846583	0.880907	1093	572
C13orf37	-0.125793	3.04E-05	8.22E-05	1093	1093
C13orf38	-0.0862554	0.00432121	0.00827969	1093	988
C13orf39	0.0117107	0.698954	0.755682	1093	292
C14orf101	-0.313095	2.76E-26	4.21E-25	1093	1093
C14orf102	-0.0535074	0.0770231	0.113496	1093	1093
C14orf104	-0.171904	1.07E-08	4.48E-08	1093	1093
C14orf105	0.0316473	0.295866	0.370338	1093	192
C14orf106	-0.0172772	0.568282	0.63998	1093	1093
C14orf109	0.0450648	0.136508	0.188707	1093	1093
C14orf115	0.0947528	0.00171237	0.00351419	1093	312
C14orf118	-0.0463135	0.125962	0.175839	1093	1093
C14orf119	0.0519822	0.0858416	0.125218	1093	1093
C14orf126	-0.13937	3.75E-06	1.15E-05	1093	1093
C14orf128	-0.0481429	0.11167	0.157933	1093	1093
C14orf129	-0.127896	2.23E-05	6.14E-05	1093	1093
C14orf132	-0.0661153	0.0288377	0.0468654	1093	1093
C14orf135	-0.213881	8.95E-13	5.74E-12	1093	1093
C14orf138	-0.0274514	0.36457	0.442538	1093	1093
C14orf139	0.184603	7.80E-10	3.73E-09	1093	1093
C14orf142	-0.0558057	0.0651403	0.0976645	1093	1093
C14orf143	-0.13565	6.78E-06	2.01E-05	1093	1093
C14orf145	0.181187	1.61E-09	7.41E-09	1093	1093
C14orf147	0.00130408	0.96565	0.973913	1093	1093
C14orf148	-0.154598	2.80E-07	9.96E-07	1093	1088
C14orf149	0.264268	6.38E-19	6.68E-18	1093	1093
C14orf153	0.0565727	0.0615278	0.0927588	1093	1093
C14orf156	0.080716	0.00758921	0.0139106	1093	1093
C14orf159	0.0523083	0.0838905	0.122683	1093	1093
C14orf162	-0.0743436	0.0139545	0.024246	1093	978
C14orf165	-0.055076	0.0687378	0.102395	1093	101
C14orf166B	0.0623078	0.0394392	0.0622473	1093	265
C14orf166	-0.0181869	0.548085	0.621297	1093	1093
C14orf167	-0.239614	9.75E-16	8.17E-15	1093	1093
C14orf169	-0.0653324	0.0307912	0.0497193	1093	1093
C14orf174	-0.266024	3.67E-19	3.92E-18	1093	1093
C14orf176	-0.082815	0.00615361	0.0114574	1093	1091
C14orf177	-0.00274662	0.92773	0.943887	1093	25
C14orf178	0.0627273	0.0381287	0.0603585	1093	660
C14orf179	-0.0409276	0.176341	0.236535	1093	1093
C14orf180	0.0402484	0.183634	0.245093	1093	794
C14orf181	0.140696	3.02E-06	9.41E-06	1093	1093
C14orf182	0.223926	6.89E-14	4.90E-13	1093	1086
C14orf183	0.0278161	0.358232	0.436073	1093	287
C14orf184	0.0384549	0.203958	0.26845	1093	1004
C14orf19	-0.0479663	0.112992	0.159556	1093	1064
C14orf1	-0.0547088	0.0706083	0.104928	1093	1093
C14orf21	-0.0646978	0.0324567	0.0521622	1093	1093
C14orf23	0.0655739	0.0301767	0.0488052	1093	93
C14orf28	-0.0684137	0.0237063	0.0392714	1093	1093
C14orf2	0.0393388	0.193746	0.257006	1093	1093
C14orf33	-0.155972	2.19E-07	7.89E-07	1093	1093
C14orf34	0.241682	5.43E-16	4.64E-15	1093	660
C14orf37	0.124231	3.82E-05	0.000101735	1093	1093
C14orf39	-0.0598126	0.0480478	0.0742754	1093	693
C14orf43	-0.202801	1.31E-11	7.49E-11	1093	1093
C14orf45	-0.221068	1.45E-13	9.99E-13	1093	1093
C14orf48	0.0747282	0.0134667	0.023461	1093	93
C14orf49	0.212083	1.40E-12	8.82E-12	1093	1092
C14orf4	-0.112931	0.000183091	0.000441729	1093	1093
C14orf50	-0.191849	1.61E-10	8.27E-10	1093	1079
C14orf53	-0.0539294	0.0747176	0.110398	1093	448
C14orf64	0.211358	1.67E-12	1.05E-11	1093	1046
C14orf68	0.116768	0.00010917	0.000272418	1093	553
C14orf70	0.00422898	0.888934	0.914059	1093	62
C14orf72	0.260255	2.22E-18	2.25E-17	1093	936
C14orf73	0.239656	9.64E-16	8.07E-15	1093	1045
C14orf79	-0.199696	2.71E-11	1.50E-10	1093	1093
C14orf80	0.116549	0.000112501	0.000280001	1093	1093
C14orf86	-0.00640659	0.832446	0.868583	1093	156
C14orf93	-0.129381	1.78E-05	4.98E-05	1093	1093
C15orf17	-0.160424	9.70E-08	3.65E-07	1093	1093
C15orf21	0.0446092	0.140521	0.193563	1093	1093
C15orf23	0.0421279	0.163984	0.221908	1093	1093
C15orf24	0.0486568	0.107894	0.153206	1093	1093
C15orf26	-0.0283174	0.349631	0.427546	1093	1004
C15orf27	0.394494	5.12E-42	1.17E-40	1093	1093
C15orf28	-0.148576	8.07E-07	2.69E-06	1093	1051
C15orf29	-0.0772373	0.010637	0.0189155	1093	1093
C15orf2	0.0300261	0.321311	0.397741	1093	125
C15orf32	-0.0246536	0.4155	0.494276	1093	175
C15orf33	-0.213384	1.01E-12	6.47E-12	1093	1092
C15orf34	-0.0292242	0.33441	0.41168	1093	1092
C15orf37	0.0516345	0.0879613	0.127995	1093	1093
C15orf38	0.100394	0.00088839	0.00191196	1093	1093
C15orf39	0.241811	5.24E-16	4.48E-15	1093	1093
C15orf40	-0.0136115	0.653064	0.716015	1093	1093
C15orf41	0.064028	0.034298	0.0548457	1093	1093
C15orf42	0.147946	8.99E-07	2.99E-06	1093	1093
C15orf43	0.0381837	0.207168	0.272001	1093	73
C15orf44	-0.160822	9.01E-08	3.40E-07	1093	1093
C15orf48	0.161696	7.66E-08	2.91E-07	1093	1093
C15orf50	-0.111981	0.000207582	0.000496184	1093	722
C15orf51	0.0763132	0.0116111	0.0205066	1093	1010
C15orf52	0.108571	0.000323215	0.000748009	1093	1093
C15orf53	0.447738	5.33E-55	1.61E-53	1093	538
C15orf54	0.0892781	0.00313575	0.00616957	1093	997
C15orf55	0.0957061	0.00153623	0.00317501	1093	515
C15orf56	-0.0188228	0.534181	0.608101	1093	1070
C15orf57	0.0070222	0.816619	0.855633	1093	1093
C15orf58	-0.121992	5.26E-05	0.000137692	1093	1093
C15orf59	-0.0693371	0.0218791	0.0364953	1093	1089
C15orf5	-0.03228	0.28631	0.359829	1093	495
C15orf60	-0.00253705	0.933231	0.948144	1093	163
C15orf61	0.0189751	0.530878	0.605247	1093	1093
C15orf62	0.0211547	0.484762	0.562097	1093	1093
C15orf63	0.100521	0.000874987	0.00188492	1093	1093
C16orf11	0.0439084	0.146871	0.201373	1093	389
C16orf13	0.00128716	0.966096	0.974167	1093	1093
C16orf3	-0.160814	9.02E-08	3.41E-07	1093	1040
C16orf42	0.0919505	0.00234307	0.0047102	1093	1093
C16orf45	-0.0956158	0.00155218	0.0032047	1093	1093
C16orf46	-0.223405	7.89E-14	5.58E-13	1093	1093
C16orf48	0.0333827	0.270159	0.342478	1093	1093
C16orf52	-0.271757	5.86E-20	6.53E-19	1093	1093
C16orf53	-0.100315	0.000896779	0.00192854	1093	1093
C16orf54	0.530717	1.93E-80	9.59E-79	1093	1093
C16orf55	0.0431183	0.154289	0.210129	1093	1093
C16orf57	0.318012	4.15E-27	6.56E-26	1093	1093
C16orf58	-0.118982	8.04E-05	0.000204777	1093	1093
C16orf59	0.0922572	0.00226492	0.00456221	1093	1093
C16orf5	0.15017	6.12E-07	2.08E-06	1093	1093
C16orf61	0.221998	1.14E-13	7.93E-13	1093	1093
C16orf62	-0.135478	6.97E-06	2.06E-05	1093	1093
C16orf63	-0.230072	1.35E-14	1.02E-13	1093	1093
C16orf68	0.0196533	0.516293	0.592018	1093	1093
C16orf70	-0.0513919	0.0894658	0.129866	1093	1093
C16orf71	-0.170632	1.38E-08	5.68E-08	1093	1093
C16orf72	-0.157582	1.64E-07	5.99E-07	1093	1093
C16orf73	0.0136476	0.652204	0.715228	1093	719
C16orf74	-0.12779	2.26E-05	6.23E-05	1093	1093
C16orf75	0.0802391	0.00795455	0.0145116	1093	1093
C16orf78	0.0402712	0.183385	0.244841	1093	36
C16orf79	0.109192	0.000298464	0.000694876	1093	1092
C16orf7	0.215439	6.06E-13	3.95E-12	1093	1093
C16orf80	0.094799	0.00170343	0.00349619	1093	1093
C16orf81	0.0662731	0.0284571	0.0462879	1093	548
C16orf82	-0.0350361	0.247132	0.317197	1093	136
C16orf86	0.195607	6.91E-11	3.68E-10	1093	1093
C16orf87	0.131955	1.21E-05	3.45E-05	1093	1093
C16orf88	-0.130894	1.42E-05	4.01E-05	1093	1093
C16orf89	-0.130823	1.43E-05	4.06E-05	1093	1090
C16orf90	0.125343	3.24E-05	8.74E-05	1093	219
C16orf91	0.0751927	0.0128974	0.0225708	1093	1093
C16orf92	-0.0354283	0.241877	0.311285	1093	233
C16orf93	-0.0604189	0.045823	0.0712186	1093	1093
C17orf100	-0.10691	0.000399219	0.000909285	1093	1093
C17orf101	0.0399901	0.186465	0.248377	1093	1093
C17orf102	-0.026914	0.374039	0.452316	1093	426
C17orf103	-0.0430779	0.154675	0.210626	1093	1093
C17orf104	-0.0770277	0.0108513	0.0192644	1093	1093
C17orf105	-0.0144985	0.632077	0.69817	1093	102
C17orf106	0.137696	4.90E-06	1.48E-05	1093	1093
C17orf107	-0.0400623	0.18567	0.247466	1093	1093
C17orf108	-0.0895287	0.00305218	0.00601807	1093	1093
C17orf28	-0.210666	1.98E-12	1.23E-11	1093	1093
C17orf37	0.0168575	0.577718	0.648635	1093	1093
C17orf39	-0.138534	4.29E-06	1.31E-05	1093	1093
C17orf42	-0.074374	0.0139154	0.0241842	1093	1093
C17orf44	-0.0198611	0.511869	0.587813	1093	1093
C17orf46	0.0081122	0.788783	0.831916	1093	1046
C17orf47	-0.00753862	0.8034	0.844284	1093	1052
C17orf48	0.0304854	0.313961	0.38972	1093	1093
C17orf49	0.273346	3.50E-20	3.98E-19	1093	1093
C17orf50	-0.164594	4.43E-08	1.74E-07	1093	767
C17orf51	0.249221	6.15E-17	5.66E-16	1093	1093
C17orf53	0.103271	0.000627543	0.00138231	1093	1093
C17orf54	0.00742393	0.806331	0.846614	1093	270
C17orf55	0.114411	0.000150264	0.000366834	1093	1071
C17orf56	0.146531	1.14E-06	3.74E-06	1093	1093
C17orf57	-0.15714	1.77E-07	6.46E-07	1093	1093
C17orf58	-0.241877	5.14E-16	4.40E-15	1093	1093
C17orf59	0.0776994	0.0101777	0.0181693	1093	1093
C17orf60	0.679773	4.48E-149	6.95E-147	1093	1092
C17orf61	-0.0280958	0.353416	0.431337	1093	1093
C17orf62	0.269873	1.08E-19	1.18E-18	1093	1093
C17orf63	-0.167214	2.68E-08	1.08E-07	1093	1093
C17orf64	0.0790582	0.00892773	0.0161307	1093	599
C17orf65	-0.0542631	0.0729351	0.108023	1093	1093
C17orf66	0.307739	2.09E-25	3.06E-24	1093	559
C17orf67	0.101889	0.000742385	0.00161742	1093	1093
[truncated: 18,156 more rows]
